# Supplementary material for: Visible-light-driven reversible shuttle vicinal dihalogenation using lead halide perovskite quantum dot catalysts
Source: Nat Commun. 2023 Aug 4;14:4673. doi: 10.1038/s41467-023-40359-x (PMC10400542; doi:10.1038/s41467-023-40359-x)
Supplement: Supplementary file 3 — Source Data [file 41467_2023_40359_MOESM3_ESM.xlsx]

## Sheet: Fig. 2b
Emission		Excitation
Wavenumber (nm)	Intensity (a.u.)	Wavenumber (nm)	Intensity (a.u.)
400	0.000224686	400	1.37856
401	0.000203788	401	1.36032
402	0.000284593	402	1.34368
403	0.000191243	403	1.32784
404	0.000270466	404	1.31104
405	0.000240788	405	1.29584
406	0.000194424	406	1.27808
407	9.63961e-05	407	1.26064
408	0.000147776	408	1.24224
409	0.000189856	409	1.22432
410	0.000141061	410	1.20464
411	0.000110348	411	1.18752
412	0.000139586	412	1.16768
413	0.00010895	413	1.14944
414	0.000187295	414	1.13312
415	0.0001474	415	1.1144
416	0.000137345	416	1.0992
417	0.000176192	417	1.08528
418	0.000126789	418	1.07104
419	0.000194394	419	1.05824
420	0.000135521	420	1.04624
421	0.000115729	421	1.03424
422	0.000173129	422	1.0232
423	0.00015358	423	1.01136
424	0.000143902	424	1.00096
425	8.63742e-05	425	0.99168
426	0.000105687	426	0.98208
427	0.000163393	427	0.97232
428	0.000134522	428	0.96256
429	0.000182677	429	0.95376
430	0.000115524	430	0.94416
431	0.000221865	431	0.9352
432	0.000164179	432	0.92704
433	0.00014506	433	0.91856
434	0.000126083	434	0.9104
435	0.000126225	435	0.90176
436	0.000194056	436	0.89376
437	0.000174765	437	0.88576
438	0.000233642	438	0.8784
439	0.000195433	439	0.8704
440	0.0002452	440	0.86304
441	0.000127792	441	0.85632
442	0.000157382	442	0.84864
443	0.000147768	443	0.84128
444	0.000158086	444	0.83488
445	0.000148673	445	0.82816
446	0.000218826	446	0.8216
447	0.000309519	447	0.81488
448	0.000250585	448	0.80816
449	0.000351948	449	0.80144
450	0.000262032	450	0.7952
451	0.000414216	451	0.7888
452	0.000374872	452	0.78272
453	0.000375594	453	0.77744
454	0.000366008	454	0.77104
455	0.000448631	455	0.76528
456	0.000624138	456	0.75952
457	0.000647088	457	0.75328
458	0.00073213	458	0.748
459	0.000931537	459	0.74192
460	0.00115	460	0.73712
461	0.00116	461	0.73152
462	0.00176	462	0.72608
463	0.00192	463	0.7208
464	0.00271	464	0.71568
465	0.00284	465	0.71104
466	0.00388	466	0.70608
467	0.00403	467	0.70064
468	0.0061	468	0.69664
469	0.00654	469	0.69216
470	0.00963	470	0.68704
471	0.01109	471	0.68112
472	0.01403	472	0.6768
473	0.0172	473	0.67312
474	0.02074	474	0.66944
475	0.02616	475	0.66592
476	0.03247	476	0.66224
477	0.03937	477	0.6592
478	0.04709	478	0.65568
479	0.05678	479	0.65248
480	0.06801	480	0.64944
481	0.08128	481	0.64672
482	0.09371	482	0.64368
483	0.11179	483	0.64128
484	0.1311	484	0.63856
485	0.15073	485	0.63616
486	0.17167	486	0.63344
487	0.19962	487	0.63104
488	0.22535	488	0.6288
489	0.25419	489	0.62608
490	0.28139	490	0.62384
491	0.31637	491	0.62112
492	0.34997	492	0.6184
493	0.39409	493	0.61568
494	0.43304	494	0.61296
495	0.47149	495	0.60976
496	0.52593	496	0.6064
497	0.57062	497	0.6024
498	0.62543	498	0.59776
499	0.67756	499	0.59264
500	0.73011	500	0.58688
501	0.78275	501	0.58032
502	0.83511	502	0.57264
503	0.88476	503	0.56352
504	0.92639	504	0.5528
505	0.96491	505	0.54032
506	1.00485	506	0.5256
507	1.03745	507	0.50816
508	1.05074	508	0.48848
509	1.07102	509	0.46608
510	1.07903	510	0.4408
511	1.07399	511	0.41248
512	1.08333	512	0.38144
513	1.07827	513	0.348
514	1.07123	514	0.31296
515	1.04585	515	0.27808
516	1.02184	516	0.24416
517	0.9837	517	0.21184
518	0.95662	518	0.18192
519	0.9008	519	0.15504
520	0.84316	520	0.13216
521	0.77819	521	0.11296
522	0.71736	522	0.0976
523	0.64601	523	0.08544
524	0.57836	524	0.07552
525	0.51425	525	0.06784
526	0.4596	526	0.06176
527	0.40958	527	0.05696
528	0.36243	528	0.05312
529	0.32613	529	0.05024
530	0.28943	530	0.048
531	0.26102	531	0.04608
532	0.22112	532	0.04464
533	0.20047	533	0.04336
534	0.17577	534	0.0424
535	0.15723	535	0.04144
536	0.14101	536	0.04064
537	0.12176	537	0.04
538	0.10659	538	0.03952
539	0.09297	539	0.03904
540	0.08456	540	0.0384
541	0.07493	541	0.03808
542	0.06793	542	0.0376
543	0.05956	543	0.03728
544	0.05386	544	0.03696
545	0.04694	545	0.03664
546	0.04207	546	0.03616
547	0.03721	547	0.036
548	0.03549	548	0.03568
549	0.03009	549	0.03536
550	0.0265	550	0.0352
551	0.02436	551	0.03488
552	0.02156	552	0.0344
553	0.01856	553	0.03424
554	0.01686	554	0.03392
555	0.01499	555	0.0336
556	0.01489	556	0.03344
557	0.01226	557	0.03312
558	0.01138	558	0.03296
559	0.009	559	0.03264
560	0.00913	560	0.03248
561	0.00857	561	0.03232
562	0.00739	562	0.032
563	0.00664	563	0.03184
564	0.00637	564	0.03168
565	0.00491	565	0.03136
566	0.00489	566	0.0312
567	0.00413	567	0.03088
568	0.00357	568	0.03072
569	0.00387	569	0.0304
570	0.00333	570	0.03024
571	0.00314	571	0.02992
572	0.00255	572	0.02992
573	0.00243	573	0.0296
574	0.00272	574	0.02928
575	0.00199	575	0.02912
576	0.00175	576	0.02896
577	0.00189	577	0.0288
578	0.00161	578	0.02848
579	0.00136	579	0.02848
580	0.00128	580	0.02816
581	0.00136	581	0.028
582	0.00145	582	0.02784
583	0.00107	583	0.02768
584	0.00122	584	0.02752
585	0.000881014	585	0.02736
586	0.00103	586	0.0272
587	0.000848351	587	0.02688
588	0.000857827	588	0.02688
589	0.000627044	589	0.02672
590	0.000779462	590	0.02656
591	0.000540693	591	0.0264
592	0.000719761	592	0.02608
593	0.000851945	593	0.02592
594	0.000656773	594	0.02576
595	0.000636917	595	0.02576
596	0.000540766	596	0.02544
597	0.00065038	597	0.02528
598	0.000577223	598	0.02528
599	0.000661866	599	0.02512
600	0.00040116	600	0.02496
601	0.000594355	601	0.0248
602	0.000655101	602	0.02464
603	0.000579811	603	0.02448
604	0.000447037	604	0.02432
605	0.00048013	605	0.02416
606	0.000485289	606	0.02416
607	0.000346709	607	0.024
608	0.000584595	608	0.02368
609	0.000442982	609	0.02384
610	0.000507761	610	0.02352
611	0.000393101	611	0.02352
612	0.000550411	612	0.0232
613	0.00061853	613	0.02304
614	0.000752115	614	0.02304
615	0.000508607	615	0.02288
616	0.00041888	616	0.02288
617	0.00045684	617	0.02272
618	0.000165342	618	0.02256
619	0.000469677	619	0.02256
620	0.000680919	620	0.02224
621	0.000690567	621	0.02224
622	0.00076999	622	0.02208
623	0.00049725	623	0.02192
624	0.000721267	624	0.02192
625	0.000622119	625	0.0216
626	0.000780271	626	0.02144
627	0.000717265	627	0.0216
628	0.000728298	628	0.02144
629	0.000622337	629	0.02128
630	0.000553035	630	0.02128
631	0.000562382	631	0.02096
632	0.000694755	632	0.02096
633	0.000789796	633	0.02096
634	0.000549972	634	0.02064
635	0.000818902	635	0.02064
636	0.000483264	636	0.02064
637	0.000896717	637	0.02032
638	0.000824357	638	0.02032
639	0.000655102	639	0.02016
640	0.000382906	640	0.02
641	0.000489183	641	0.02016
642	0.000398258	642	0.02
643	0.00055559	643	0.01968
644	0.000666302	644	0.01968
645	0.000572551	645	0.01952
646	0.000581086	646	0.01936
647	0.000642369	647	0.01936
648	0.000975446	648	0.0192
649	0.000658465	649	0.0192
650	0.000722615	650	0.01904
--	--	--	--
--	--	--	--
--	--	--	--
--	--	--	--
--	--	--	--
--	--	--	--
--	--	--	--
--	--	--	--
--	--	--	--
--	--	--	--
--	--	--	--
--	--	--	--
--	--	--	--
--	--	--	--
--	--	--	--
--	--	--	--
--	--	--	--
--	--	--	--
--	--	--	--
--	--	--	--
--	--	--	--
--	--	--	--
--	--	--	--
--	--	--	--
--	--	--	--
--	--	--	--
--	--	--	--
--	--	--	--
--	--	--	--
--	--	--	--
--	--	--	--
--	--	--	--
--	--	--	--
--	--	--	--
--	--	--	--
--	--	--	--
--	--	--	--
--	--	--	--
--	--	--	--
--	--	--	--
--	--	--	--
--	--	--	--
--	--	--	--
--	--	--	--
--	--	--	--
--	--	--	--
--	--	--	--
--	--	--	--
--	--	--	--
--	--	--	--
--	--	--	--
--	--	--	--
--	--	--	--
--	--	--	--
--	--	--	--
--	--	--	--
--	--	--	--
--	--	--	--
--	--	--	--
--	--	--	--
--	--	--	--
--	--	--	--
--	--	--	--
--	--	--	--
--	--	--	--
--	--	--	--
--	--	--	--
--	--	--	--
--	--	--	--
--	--	--	--
--	--	--	--
--	--	--	--
--	--	--	--
--	--	--	--
--	--	--	--
--	--	--	--
--	--	--	--
--	--	--	--
--	--	--	--
--	--	--	--
--	--	--	--
--	--	--	--
--	--	--	--
--	--	--	--
--	--	--	--
--	--	--	--
--	--	--	--
--	--	--	--
--	--	--	--
--	--	--	--
--	--	--	--
--	--	--	--
--	--	--	--
--	--	--	--
--	--	--	--
--	--	--	--
--	--	--	--
--	--	--	--
--	--	--	--
--	--	--	--
--	--	--	--
--	--	--	--
--	--	--	--
--	--	--	--
--	--	--	--
--	--	--	--
--	--	--	--
--	--	--	--
--	--	--	--
--	--	--	--
--	--	--	--
--	--	--	--
--	--	--	--
--	--	--	--
--	--	--	--
--	--	--	--
--	--	--	--
--	--	--	--
--	--	--	--
--	--	--	--
--	--	--	--
--	--	--	--
--	--	--	--
--	--	--	--
--	--	--	--
--	--	--	--
--	--	--	--
--	--	--	--
--	--	--	--
--	--	--	--
--	--	--	--
--	--	--	--
--	--	--	--
--	--	--	--
--	--	--	--
--	--	--	--
--	--	--	--
--	--	--	--
--	--	--	--
--	--	--	--
--	--	--	--
--	--	--	--
--	--	--	--
--	--	--	--
--	--	--	--
--	--	--	--
--	--	--	--
--	--	--	--
--	--	--	--
--	--	--	--
--	--	--	--
--	--	--	--
--	--	--	--
--	--	--	--
--	--	--	--
--	--	--	--
--	--	--	--
--	--	--	--
--	--	--	--
--	--	--	--
--	--	--	--
--	--	--	--
--	--	--	--
--	--	--	--
--	--	--	--
--	--	--	--
--	--	--	--
--	--	--	--
--	--	--	--
--	--	--	--
--	--	--	--
--	--	--	--
--	--	--	--
--	--	--	--
--	--	--	--
--	--	--	--
--	--	--	--
--	--	--	--
--	--	--	--
--	--	--	--
--	--	--	--
--	--	--	--
--	--	--	--
--	--	--	--
--	--	--	--
--	--	--	--
--	--	--	--
--	--	--	--
--	--	--	--
--	--	--	--
--	--	--	--
--	--	--	--
--	--	--	--
--	--	--	--
--	--	--	--
--	--	--	--
--	--	--	--
--	--	--	--
--	--	--	--
--	--	--	--
--	--	--	--
--	--	--	--
--	--	--	--
--	--	--	--
--	--	--	--
--	--	--	--
--	--	--	--
--	--	--	--
--	--	--	--
--	--	--	--
--	--	--	--
--	--	--	--
--	--	--	--
--	--	--	--
--	--	--	--
--	--	--	--
--	--	--	--
--	--	--	--
--	--	--	--
--	--	--	--
--	--	--	--
--	--	--	--
--	--	--	--
--	--	--	--
--	--	--	--
--	--	--	--
--	--	--	--
--	--	--	--
--	--	--	--
--	--	--	--
--	--	--	--
--	--	--	--
--	--	--	--
--	--	--	--
--	--	--	--
--	--	--	--
--	--	--	--
--	--	--	--
--	--	--	--
--	--	--	--
--	--	--	--
--	--	--	--
--	--	--	--
--	--	--	--
--	--	--	--
--	--	--	--
--	--	--	--
--	--	--	--
--	--	--	--
--	--	--	--
--	--	--	--
--	--	--	--
--	--	--	--
--	--	--	--
--	--	--	--
--	--	--	--
--	--	--	--
--	--	--	--
--	--	--	--
--	--	--	--
--	--	--	--
--	--	--	--
--	--	--	--
--	--	--	--
--	--	--	--
--	--	--	--
--	--	--	--
--	--	--	--
--	--	--	--
--	--	--	--
		--	--
		--	--
		--	--
		--	--
		--	--
		--	--
		--	--
		--	--
		--	--
		--	--
		--	--
		--	--
		--	--
		--	--
		--	--
		--	--
		--	--
		--	--
		--	--
		--	--
		--	--
		--	--
		--	--
		--	--
		--	--
		--	--
		--	--
		--	--
		--	--
		--	--
		--	--
		--	--
		--	--
		--	--
		--	--
		--	--
		--	--
		--	--
		--	--
		--	--
		--	--
		--	--
		--	--
		--	--
		--	--
		--	--
		--	--
		--	--
		--	--
		--	--
		--	--
		--	--
		--	--
		--	--
		--	--
		--	--
		--	--
		--	--
		--	--
		--	--
		--	--
		--	--
		--	--
		--	--
		--	--
		--	--
		--	--
		--	--
		--	--
		--	--
		--	--
		--	--
		--	--
		--	--
		--	--
		--	--
		--	--
		--	--
		--	--
		--	--
		--	--
		--	--
		--	--
		--	--
		--	--
		--	--
		--	--
		--	--
		--	--
		--	--
		--	--
		--	--
		--	--
		--	--
		--	--
		--	--
		--	--
		--	--
		--	--
		--	--
		--	--
		--	--
		--	--
		--	--
		--	--
		--	--
		--	--
		--	--
		--	--
		--	--
		--	--
		--	--
		--	--
		--	--
		--	--
		--	--
		--	--
		--	--
		--	--
		--	--
		--	--
		--	--
		--	--
		--	--
		--	--
		--	--
		--	--
		--	--
		--	--
		--	--
		--	--
		--	--
		--	--
		--	--
		--	--
		--	--
		--	--
		--	--
		--	--
		--	--
		--	--
		--	--
		--	--
		--	--
		--	--
		--	--
		--	--
		--	--
		--	--
		--	--
		--	--
		--	--
		--	--
		--	--
		--	--
		--	--
		--	--
		--	--
		--	--
		--	--
		--	--
		--	--
		--	--
		--	--
		--	--
		--	--
		--	--
		--	--
		--	--
		--	--
		--	--
		--	--
		--	--
		--	--
		--	--
		--	--
		--	--
		--	--
		--	--
		--	--

## Sheet: Fig. 2c
Photocatalysts	Yields (%)	Potential (V) vs SCE
Ir(ppy)3	0	-1.73	0.77
Ru(bpy)3(PF6)2	0	-1.33	0.84
4CzIPN	0	-1.2	1.35
TiO2	0	-0.75	2.25
SiCc	0	-1.29	2.31
ZnSc	0	-1.75	1.25
g-C3N4	0	-1.5	1.2
CdS/ZnS QDs	2	-1.27	1.48
CdSe/ZnS QDs	3	-1.48	0.9
CsPbBr3 QDs	56	-1.3	1.1

## Sheet: Fig. 2d
Time (ps)	ΔOD-with DBE	ΔOD-without DBE
-0.81721	0.992	0.98969
-0.79605	0.99273	0.98831
-0.77571	0.98986	0.98601
-0.75618	0.99154	0.98438
-0.73583	0.98772	0.98905
-0.7163	0.98775	0.98988
-0.69595	0.98988	0.9861
-0.67724	0.99128	0.995
-0.65608	0.99267	0.9924
-0.63573	0.98855	1
-0.6162	0.98844	0.99412
-0.59586	0.99393	0.99264
-0.57632	0.9946	0.99408
-0.55598	0.98845	0.99239
-0.53726	0.98946	0.99261
-0.5161	0.995	0.99072
-0.49576	0.99567	0.99511
-0.47623	0.99223	0.99624
-0.45588	0.99698	0.99289
-0.43635	0.99776	0.98813
-0.41601	0.99768	0.99344
-0.39566	1	0.99035
-0.37613	0.9936	0.98973
-0.35578	0.9958	0.99694
-0.33625	0.99186	0.99047
-0.31591	0.99575	0.99138
-0.29638	0.99658	0.99671
-0.27603	0.99297	0.99194
-0.25569	0.99323	0.99057
-0.23616	0.99145	0.98813
-0.21581	0.98524	0.99603
-0.19628	0.98636	0.99383
-0.17593	0.98689	0.98776
-0.15722	0.98708	0.99266
-0.13606	0.98927	0.98733
-0.11571	0.98804	0.98907
-0.09618	0.98878	0.99354
-0.07584	0.98198	0.99303
-0.0563	0.97351	0.98419
-0.03596	0.96632	0.98297
-0.0148	0.95071	0.97437
0.00392	0.92705	0.95475
0.02426	0.89766	0.93042
0.04379	0.87493	0.91333
0.06414	0.84494	0.88482
0.08367	0.81126	0.85608
0.10401	0.77534	0.82895
0.12273	0.74296	0.80047
0.17319	0.64573	0.70939
0.22364	0.56449	0.62361
0.27329	0.49956	0.53557
0.32374	0.43232	0.47553
0.37338	0.38775	0.41726
0.42384	0.35891	0.37704
0.47429	0.3313	0.33868
0.52394	0.30321	0.3028
0.57439	0.27265	0.28992
0.62403	0.25213	0.25591
0.67368	0.23125	0.22119
0.72413	0.19453	0.21465
0.77296	0.18442	0.2
0.82423	0.15969	0.17871
0.87306	0.13927	0.13986
0.92433	0.12301	0.13622
0.97315	0.11618	0.06743
1.0228	0.10601	0.07505
1.07325	0.0389	0.09781
1.12371	0.05012	0.04516
1.22299	0.06128	0.05264
1.3239	0.03779	0.02638
1.424	0	0.00766
1.5241	0.01791	0.03581
1.6242	0.00483	0.00323
1.72429	0.0165	0.03487
1.82276	0.000927626	0.04199
1.92368	0.01997	0.03584
2.02377	0.04809	0.04023
2.12387	0.03978	0.03823
2.32407	0.04021	0.03506
2.52263	0.02463	0.00497
2.72364	0.02708	0
2.92384	0.0284	0.01545
3.12403	0.01722	0.03611
3.32423	0.01202	0.03954
3.5228	0.02612	0.03291
3.72381	0.0363	0.03028
3.924	0.04819	0.0212
4.1242	0.03639	0.02792
4.62387	0.02368	0.04028
5.12273	0.0234	0.04199
5.62403	0.03064	0.04528
6.12289	0.02919	0.05335
6.6242	0.05017	0.0366
7.12387	0.05961	0.04479
7.62273	0.04602	0.05296
8.12403	0.04685	0.05269
8.62371	0.05581	0.05045
9.1242	0.05782	0.07258
10.1227	0.07012	0.06952
11.1237	0.0797	0.08676
12.1239	0.0931	0.09172
13.124	0.09779	0.11071
14.1242	0.1022	0.12115
15.1227	0.09525	0.11038
16.1229	0.10304	0.126
17.1239	0.12313	0.10719
18.1224	0.13272	0.09905
19.1242	0.13357	0.10301
21.1237	0.14385	0.13081
23.124	0.13356	0.13766
25.1227	0.15337	0.16837
27.1214	0.16242	0.18731
29.1242	0.15943	0.1954
31.1237	0.1805	0.19452
33.124	0.1839	0.21017
35.1227	0.18924	0.21249
37.1239	0.18778	0.22845
39.1242	0.20373	0.23713
44.1242	0.22649	0.24774
49.125	0.2505	0.2738
54.1242	0.27261	0.27486
59.1242	0.27237	0.30147
64.1242	0.28535	0.31361
69.1242	0.28495	0.322
74.1242	0.28575	0.32603
79.1242	0.31144	0.34266
84.1242	0.30664	0.35746
89.125	0.32366	0.35834
99.1242	0.37162	0.3911
109.124	0.37751	0.39077
119.124	0.38452	0.41725
129.124	0.38896	0.40619
139.124	0.41446	0.43071
149.124	0.42195	0.45101
159.124	0.43834	0.45876
169.124	0.43286	0.46389
179.124	0.4542	0.47325
189.124	0.45514	0.48062
209.124	0.46947	0.49691
229.124	0.49252	0.52535
249.124	0.51067	0.52974
269.123	0.52925	0.54801
289.125	0.54128	0.5613
309.124	0.54509	0.57736

## Sheet: Fig. 2e
Wavenumber (nm)	ΔOD-0.00391652 ps	ΔOD-0.423838 ps	ΔOD-1.0228 ps	ΔOD-10.1227 ps	ΔOD-1039.13 ps
400.305	-4.20232e-05	0.00059927	0.000947742	0.000790874	0.000174358
400.883	-0.000144315	0.000503135	0.000935961	0.000760074	0.000107144
401.462	-1.56279e-05	0.00049178	0.000849716	0.000734455	0.00014758
402.04	2.66378e-05	0.000527069	0.000888613	0.000787247	0.00018065
402.618	6.32948e-06	0.000509138	0.000909285	0.000806321	0.000118011
403.197	-8.38794e-05	0.000427067	0.000938074	0.000760153	0.000108185
403.775	-6.93024e-05	0.000454136	0.00084812	0.000706994	0.000106022
404.354	-6.26132e-05	0.000458856	0.000867695	0.000706554	0.000103129
404.932	-3.30176e-05	0.000435377	0.000883485	0.000732281	0.000148504
405.511	-1.16475e-05	0.000413065	0.00091489	0.000761148	0.00018961
406.089	-3.60292e-05	0.000472832	0.000868292	0.000760224	0.000149334
406.668	-6.54177e-05	0.000426889	0.000829793	0.000700748	0.000117978
407.247	-6.8357e-05	0.000354685	0.000793428	0.000727008	9.51434e-05
407.825	-9.69978e-05	0.000365946	0.000797589	0.000679861	0.000131782
408.404	-5.85274e-05	0.000395159	0.000792452	0.000741293	0.000179692
408.983	-1.04418e-05	0.000444556	0.000838079	0.000763839	0.000198764
409.562	-3.06274e-05	0.000497752	0.000937544	0.000791323	0.000134982
410.14	-4.40076e-05	0.000530434	0.000889326	0.000746931	0.000170766
410.719	-3.36513e-05	0.000533505	0.000892474	0.00074883	0.000169664
411.298	-5.75136e-05	0.000610674	0.00091383	0.000739391	0.000141564
411.877	-5.0855e-05	0.000633206	0.000952176	0.000750634	0.000131883
412.456	-5.05201e-05	0.000676662	0.000970022	0.000769096	0.000189908
413.035	-5.164e-05	0.000748301	0.00109	0.000835951	0.000213847
413.614	-6.08698e-05	0.000773899	0.00106	0.000842405	0.00016586
414.193	-1.55217e-05	0.000809572	0.00108	0.000822104	0.00018054
414.772	1.03215e-05	0.000913556	0.00113	0.000873231	0.000280791
415.351	-4.78053e-05	0.000967227	0.0012	0.000942855	0.000225425
415.93	-4.86358e-05	0.00095778	0.00118	0.000897245	0.000210677
416.51	-3.53603e-05	0.000992153	0.00119	0.000924996	0.00025664
417.089	1.69479e-06	0.000995412	0.00128	0.000948353	0.000251634
417.668	-3.09457e-05	0.000999974	0.00121	0.000968398	0.00024423
418.247	-3.46702e-06	0.00103	0.00122	0.000947286	0.000229699
418.827	-3.15708e-05	0.00103	0.0012	0.0009253	0.000276919
419.406	9.31981e-06	0.00103	0.00119	0.000953752	0.000254926
419.985	2.1637e-05	0.00102	0.00117	0.000967704	0.000250205
420.565	-3.09002e-06	0.001	0.00118	0.00093799	0.000248464
421.144	-5.23724e-05	0.000997933	0.00117	0.000956941	0.00021407
421.724	-8.02842e-06	0.000911713	0.00113	0.000929604	0.000252708
422.303	-1.5737e-05	0.000919445	0.00118	0.000949677	0.000237566
422.883	-1.8974e-05	0.000912021	0.0012	0.00093736	0.000197314
423.462	1.66625e-05	0.000885798	0.00119	0.000952422	0.000217192
424.042	-3.9403e-06	0.000895215	0.00123	0.000960154	0.000263328
424.621	1.85217e-05	0.000942402	0.00125	0.000988035	0.000294795
425.201	7.05911e-05	0.00097411	0.00128	0.000997899	0.000250778
425.781	0.000131533	0.00096273	0.0013	0.000984603	0.000294463
426.36	8.94449e-05	0.00102	0.00133	0.00101	0.000281954
426.94	7.80921e-05	0.000986497	0.00133	0.000988143	0.000297228
427.52	2.49569e-05	0.000977992	0.0014	0.00105	0.000292842
428.1	2.23449e-05	0.000877635	0.00139	0.00106	0.000274542
428.68	6.94522e-05	0.000890159	0.00139	0.00106	0.000294174
429.26	2.88171e-05	0.000890897	0.0014	0.00108	0.000251101
429.84	3.59154e-05	0.000901087	0.00134	0.00103	0.000305921
430.419	6.06615e-05	0.000942661	0.00133	0.00108	0.000362965
430.999	2.26418e-05	0.000958308	0.00142	0.00113	0.000323752
431.579	4.28098e-06	0.000937803	0.00144	0.0011	0.000310061
432.16	2.25219e-05	0.000879742	0.00139	0.00109	0.000292774
432.74	4.50514e-05	0.000844479	0.00141	0.00109	0.000260483
433.32	1.5974e-05	0.000822399	0.00142	0.00108	0.000270982
433.9	-4.41047e-06	0.000838955	0.00143	0.00114	0.000264544
434.48	2.55929e-05	0.000859252	0.00147	0.00116	0.000334561
435.06	6.48582e-05	0.000914687	0.0015	0.00119	0.000382501
435.641	4.83444e-05	0.000963869	0.00153	0.00122	0.00034528
436.221	7.01746e-05	0.000972685	0.00155	0.00125	0.000335874
436.801	5.8821e-05	0.000986869	0.00158	0.00125	0.00032378
437.382	3.69876e-05	0.000955078	0.00158	0.00123	0.000309004
437.962	0.000149325	0.000932225	0.00158	0.00123	0.000357961
438.542	0.000138337	0.001	0.00162	0.00127	0.000412641
439.123	0.000132242	0.00103	0.00165	0.00132	0.000359072
439.703	0.000154218	0.000939277	0.00168	0.00132	0.000389723
440.284	0.000126214	0.000912443	0.00172	0.00133	0.000394173
440.864	6.31751e-05	0.000912896	0.00173	0.00135	0.000335907
441.445	9.64739e-05	0.000833016	0.00169	0.00131	0.000372635
442.025	8.29787e-05	0.000917109	0.00173	0.00131	0.000362327
442.606	6.10224e-05	0.000933325	0.00174	0.00136	0.000359812
443.187	8.30413e-05	0.000961223	0.00176	0.00139	0.00037983
443.767	4.87175e-05	0.000963419	0.0018	0.00143	0.000340695
444.348	6.24057e-06	0.000869008	0.00178	0.0014	0.000338914
444.929	5.73442e-06	0.000850773	0.00178	0.00142	0.000380474
445.51	6.53844e-05	0.0008434	0.00175	0.00144	0.000362549
446.091	9.54821e-05	0.000840424	0.0018	0.00147	0.000430899
446.671	8.65288e-05	0.000861094	0.00184	0.00153	0.000406632
447.252	7.53433e-05	0.00084289	0.00181	0.00151	0.000341894
447.833	9.9117e-05	0.000795094	0.00178	0.00152	0.000372851
448.414	8.66067e-05	0.000795667	0.00184	0.00155	0.000416311
448.995	7.90668e-05	0.000797623	0.00183	0.0016	0.00042908
449.576	9.25121e-05	0.000759119	0.00188	0.00163	0.000441626
450.157	6.88098e-06	0.00076591	0.00191	0.00165	0.000379591
450.738	1.6828e-06	0.000708029	0.00186	0.00158	0.000364392
451.32	1.79674e-05	0.000730382	0.00189	0.00162	0.000376235
451.901	9.09318e-05	0.000761616	0.00194	0.00168	0.000438693
452.482	8.74026e-05	0.000798509	0.00199	0.00172	0.000462811
453.063	0.000105515	0.000786763	0.00202	0.00174	0.000475733
453.644	0.000114328	0.000765023	0.00205	0.00175	0.000438563
454.226	9.64529e-05	0.000746801	0.00202	0.00175	0.000395417
454.807	7.06943e-05	0.00073514	0.00205	0.00179	0.000408206
455.388	3.4087e-05	0.000749048	0.0021	0.00181	0.000451581
455.97	2.62699e-05	0.000742615	0.0021	0.00185	0.000484736
456.551	1.29736e-05	0.000747341	0.00209	0.00189	0.00047746
457.133	6.29994e-05	0.000709666	0.00216	0.00195	0.000526608
457.714	8.11322e-05	0.000741887	0.00219	0.00198	0.000563452
458.296	0.000122475	0.000717355	0.0022	0.00202	0.000566243
458.877	0.000100427	0.000729539	0.00221	0.00208	0.000540588
459.459	0.000123508	0.000692276	0.00219	0.00208	0.000537353
460.04	0.000122597	0.000667061	0.00221	0.0021	0.000523761
460.622	8.28353e-05	0.00064236	0.00221	0.00215	0.0005303
461.204	9.65279e-05	0.00062077	0.00224	0.00217	0.000557663
461.785	4.79834e-05	0.000563505	0.00223	0.00223	0.000573396
462.367	1.86525e-05	0.000511269	0.0022	0.00224	0.000505653
462.949	6.62807e-05	0.000484588	0.00226	0.00226	0.000562801
463.531	6.69198e-05	0.000489598	0.0023	0.00232	0.000564835
464.113	4.02866e-05	0.000481616	0.00231	0.00233	0.000631358
464.695	3.96494e-05	0.000487938	0.00232	0.00241	0.000623542
465.276	4.16633e-05	0.000438475	0.00236	0.00249	0.000608093
465.858	3.42019e-05	0.000416576	0.00232	0.00249	0.000640766
466.44	3.24794e-05	0.000410824	0.00235	0.00254	0.000654762
467.022	3.89341e-05	0.00032706	0.00235	0.00254	0.000701342
467.604	4.4088e-05	0.000342283	0.00236	0.00262	0.000724393
468.187	3.45476e-05	0.000380843	0.00241	0.00269	0.000672813
468.769	-1.53576e-06	0.000340986	0.00241	0.00275	0.000623726
469.351	4.45591e-05	0.000286031	0.00234	0.00278	0.000663424
469.933	7.7764e-05	0.000249701	0.00239	0.00283	0.000699183
470.515	9.0733e-05	0.00020718	0.00241	0.00289	0.000665762
471.097	0.000202594	0.000177278	0.00234	0.00292	0.00072626
471.68	0.000187308	0.000195329	0.00235	0.00298	0.000776492
472.262	0.000208417	0.000172337	0.00232	0.00303	0.000759232
472.844	0.000217834	9.44295e-05	0.00226	0.00307	0.000826269
473.427	0.000151563	0.00010699	0.0023	0.00313	0.000793431
474.009	3.58213e-05	6.59605e-05	0.00223	0.00315	0.000831589
474.591	-2.02863e-05	-4.24186e-05	0.00214	0.00314	0.000794043
475.174	5.69214e-05	-0.000120094	0.00205	0.0032	0.000835322
475.756	2.48252e-06	-0.000109166	0.00208	0.00327	0.000838226
476.339	2.37362e-05	-0.000165149	0.00204	0.00329	0.000845849
476.922	6.53138e-05	-0.000237176	0.00202	0.00333	0.000876934
477.504	1.69209e-05	-0.000255351	0.00198	0.00337	0.000861339
478.087	-2.50606e-05	-0.000379342	0.00189	0.00334	0.000823889
478.669	9.01346e-06	-0.000427472	0.00174	0.0033	0.000891826
479.252	3.66977e-05	-0.000534282	0.00168	0.00333	0.000909888
479.835	6.18461e-05	-0.000622441	0.00156	0.00332	0.000923953
480.418	8.62368e-05	-0.000702432	0.00145	0.00328	0.000948103
481	0.000107021	-0.000804319	0.00134	0.00326	0.000971429
481.583	0.000131137	-0.000910033	0.00123	0.00326	0.000961625
482.166	0.000101523	-0.00098433	0.00114	0.00324	0.000919995
482.749	6.54076e-05	-0.00113	0.000981485	0.00318	0.000894783
483.332	2.42399e-05	-0.00125	0.000802326	0.00316	0.000875771
483.915	-1.82505e-05	-0.0014	0.000668525	0.00309	0.000966187
484.498	-2.23676e-05	-0.00149	0.000489118	0.00303	0.000996063
485.081	-7.36607e-05	-0.00154	0.000379929	0.00298	0.000898585
485.664	-1.87437e-05	-0.00178	9.68642e-05	0.00283	0.000925547
486.247	4.11387e-05	-0.0019	-8.9171e-05	0.0027	0.000968268
486.83	3.67287e-06	-0.00201	-0.000255498	0.00261	0.00092171
487.413	7.70692e-05	-0.00214	-0.000495807	0.00251	0.000903519
487.996	8.8454e-05	-0.00226	-0.000701714	0.00235	0.000895694
488.58	5.86725e-05	-0.00242	-0.000928641	0.00217	0.000912791
489.163	0.000108863	-0.00262	-0.00114	0.00201	0.000881301
489.746	0.000148169	-0.00279	-0.00143	0.00187	0.000822993
490.329	0.000204722	-0.00298	-0.00168	0.00166	0.00079707
490.913	0.000184973	-0.00317	-0.00194	0.00147	0.000807018
491.496	7.61238e-05	-0.00337	-0.00222	0.00124	0.00075117
492.08	7.97063e-05	-0.00363	-0.00255	0.000937179	0.000702174
492.663	0.000137026	-0.00381	-0.0029	0.00063683	0.000696555
493.246	0.000137519	-0.00399	-0.00331	0.000359867	0.000630882
493.83	0.000111795	-0.00423	-0.00375	4.62629e-05	0.000588014
494.414	0.000111295	-0.00447	-0.00421	-0.000341342	0.000574516
494.997	8.97364e-05	-0.00464	-0.00468	-0.000717114	0.000518785
495.581	6.60233e-05	-0.00483	-0.00513	-0.00107	0.000436991
496.164	4.65244e-06	-0.00508	-0.00557	-0.00147	0.000363291
496.748	-2.84952e-05	-0.00543	-0.00606	-0.00192	0.000258368
497.332	-7.58245e-05	-0.00566	-0.00657	-0.00237	0.000143144
497.915	-0.000139556	-0.00594	-0.00712	-0.00287	-7.65928e-06
498.499	-0.000186609	-0.00626	-0.00769	-0.00339	-8.57073e-05
499.083	-0.000138319	-0.00651	-0.00824	-0.00394	-0.000219581
499.667	-0.000151366	-0.00679	-0.00876	-0.0045	-0.000340469
500.251	-7.29293e-05	-0.00708	-0.0093	-0.00512	-0.000484607
500.835	-0.000115053	-0.0073	-0.00985	-0.0057	-0.000695573
501.419	-0.000160425	-0.00761	-0.01044	-0.00637	-0.000869801
502.003	-0.000131558	-0.00795	-0.01083	-0.00701	-0.00109
502.587	-0.000118092	-0.00822	-0.01134	-0.00765	-0.00134
503.171	-0.000125294	-0.00847	-0.01181	-0.00836	-0.00149
503.755	-0.000128463	-0.00875	-0.01219	-0.00903	-0.00168
504.339	-0.000226992	-0.00899	-0.01253	-0.00968	-0.00193
504.923	-0.000294143	-0.0093	-0.01294	-0.01038	-0.00219
505.507	-0.000309394	-0.00956	-0.01332	-0.011	-0.00243
506.091	-0.00036218	-0.0097	-0.01362	-0.01165	-0.00271
506.675	-0.000404711	-0.00984	-0.01387	-0.01228	-0.00297
507.26	-0.000427781	-0.01	-0.01416	-0.01289	-0.00324
507.844	-0.000481281	-0.01	-0.01437	-0.01345	-0.00352
508.428	-0.000477843	-0.00993	-0.01448	-0.01388	-0.00376
509.013	-0.000439373	-0.00982	-0.01454	-0.01425	-0.00385
509.597	-0.000505962	-0.00962	-0.01443	-0.01451	-0.00401
510.181	-0.000520435	-0.00931	-0.01431	-0.01477	-0.00414
510.766	-0.000488118	-0.00902	-0.0141	-0.01489	-0.00424
511.35	-0.000491242	-0.0086	-0.01377	-0.01487	-0.00426
511.935	-0.000484758	-0.00811	-0.01335	-0.01477	-0.00422
512.519	-0.00040444	-0.00753	-0.01281	-0.01454	-0.00415
513.104	-0.000376239	-0.00689	-0.01211	-0.01419	-0.004
513.689	-0.000374825	-0.00611	-0.01143	-0.01378	-0.00378
514.273	-0.000262825	-0.00536	-0.0107	-0.01325	-0.0035
514.858	-0.000222007	-0.00447	-0.00979	-0.01256	-0.00329
515.443	-9.22621e-05	-0.00358	-0.00887	-0.01188	-0.00294
516.027	2.00013e-05	-0.00264	-0.0079	-0.01111	-0.00261
516.612	0.00012031	-0.00171	-0.00696	-0.0103	-0.00229
517.197	0.000208523	-0.000777488	-0.00604	-0.00948	-0.00191
517.782	0.000315455	9.81356e-05	-0.00509	-0.00868	-0.00159
518.367	0.00034815	0.000953114	-0.0042	-0.00786	-0.00135
518.952	0.000475806	0.00165	-0.00345	-0.00715	-0.001
519.537	0.000504954	0.00246	-0.00262	-0.00634	-0.000808655
520.122	0.000520219	0.00308	-0.00196	-0.00569	-0.000646655
520.707	0.000516977	0.00358	-0.00134	-0.00511	-0.000467429
521.292	0.000568883	0.004	-0.000846042	-0.00454	-0.000243332
521.877	0.000555261	0.00442	-0.000386202	-0.00402	-0.000193288
522.462	0.000547524	0.00471	-4.79634e-05	-0.00363	-0.000141555
523.047	0.00052323	0.00486	0.000194189	-0.00332	-4.85227e-05
523.632	0.000504908	0.00497	0.000434984	-0.00301	6.56371e-05
524.217	0.000562932	0.00508	0.000650116	-0.0027	0.00012912
524.802	0.000532933	0.00512	0.000759679	-0.00243	0.000106683
525.388	0.000524331	0.0051	0.000789469	-0.00225	8.56383e-05
525.973	0.000443912	0.00504	0.000829651	-0.00211	8.1983e-05
526.558	0.000390509	0.0049	0.00081403	-0.002	5.14939e-05
527.144	0.000439941	0.00477	0.000773722	-0.00193	0.000101685
527.729	0.000390683	0.00469	0.000821958	-0.00175	0.00011676
528.315	0.000375084	0.00454	0.000787747	-0.00168	0.000161622
528.9	0.000398459	0.00441	0.000787157	-0.00153	0.000146796
529.486	0.00041092	0.00428	0.000736929	-0.00143	0.0001277
530.071	0.00037662	0.00415	0.000692863	-0.00136	0.000125111
530.657	0.00029852	0.00402	0.00065051	-0.00129	0.000112485
531.242	0.000331896	0.00384	0.000594963	-0.00127	0.000145859
531.828	0.00031992	0.00372	0.000589953	-0.00115	0.000143316
532.413	0.000332327	0.00353	0.000522151	-0.0011	0.000131126
532.999	0.000302797	0.00343	0.000477986	-0.00106	0.000143451
533.585	0.000229956	0.00331	0.000446454	-0.001	0.000127085
534.171	0.000190024	0.00312	0.00033387	-0.00101	0.000134623
534.756	0.000233624	0.00295	0.000244886	-0.000960617	0.000103247
535.342	0.000224433	0.00284	0.000275374	-0.000933666	0.000171773
535.928	0.000206854	0.00274	0.000311408	-0.000845827	0.000168461
536.514	0.000191271	0.00258	0.000247133	-0.000821574	0.000219606
537.1	0.000204091	0.0025	0.000241753	-0.000743712	0.000134319
537.686	0.000207919	0.00241	0.000221901	-0.000688711	0.000163722
538.272	0.000171129	0.00232	0.000232433	-0.000702741	0.000160663
538.858	0.000149129	0.00222	0.000210433	-0.000629713	9.43228e-05
539.444	0.000181987	0.00212	0.000179466	-0.000620618	9.51593e-05
540.03	9.5714e-05	0.00205	0.000171204	-0.000601769	5.1016e-05
540.616	0.000125931	0.00191	0.000120356	-0.000591699	0.000123242
541.202	0.000138891	0.00189	0.000155924	-0.000526663	0.00016841
541.788	9.8681e-05	0.00185	0.00016582	-0.00046948	0.000153033
542.375	7.11137e-05	0.00173	0.000153376	-0.00044046	0.000140663
542.961	0.00010547	0.00163	0.0001479	-0.000467772	0.000141006
543.547	9.12113e-05	0.00158	0.000156363	-0.000407302	0.000183707
544.133	7.30047e-05	0.00158	0.00016302	-0.000363914	0.000179606
544.72	9.23547e-05	0.00153	0.000167153	-0.000349477	0.00015918
545.306	8.95203e-05	0.00147	0.000189544	-0.000331465	0.000170058
545.893	6.92747e-05	0.00137	0.00014846	-0.000317598	0.000174331
546.479	0.000145419	0.00136	0.000154669	-0.000276139	0.000218443
547.065	0.00011795	0.00138	0.000207885	-0.000259019	0.00021359
547.652	9.29269e-05	0.00131	0.000186911	-0.000276594	0.000204667
548.239	7.66702e-05	0.00121	0.000189312	-0.000274608	0.000186853
548.825	6.77627e-05	0.0012	0.000155716	-0.000224765	0.000189279
549.412	0.000121169	0.00116	0.000153271	-0.000221081	0.00017648
549.998	0.000124102	0.0011	0.000154964	-0.000190991	0.000182662
550.585	7.82817e-05	0.00109	0.000166089	-0.000168415	0.000133885
551.172	0.000113831	0.000970143	9.57854e-05	-0.0002001	0.000235231
551.758	0.000154878	0.000954119	0.000187504	-0.000148812	0.00022244
552.345	0.000105163	0.000980965	0.000156952	-0.000122811	0.000165054
552.932	9.48895e-05	0.000909878	0.000123387	-0.000165442	0.000197313
553.519	7.09138e-05	0.000868646	0.000158413	-0.000123626	0.000229878
554.106	1.93908e-05	0.000851369	0.000139592	-0.000106521	0.000144268
554.693	9.2229e-05	0.000797558	8.31584e-05	-0.000111098	0.000151192
555.279	6.54693e-05	0.0008011	0.000113975	-5.0463e-05	0.000188612
555.866	5.86819e-05	0.000768715	0.000123522	-0.000119893	0.00020502
556.453	8.78904e-05	0.000724578	8.55319e-05	-7.98973e-05	0.000207661
557.04	6.75123e-05	0.000736636	0.000121599	-4.23584e-05	0.000157751
557.628	8.22557e-05	0.000667014	0.000110859	-8.58142e-05	0.000167888
558.215	8.67329e-05	0.000670375	0.000112645	-6.54128e-05	0.000176206
558.802	6.59601e-05	0.000646725	8.88678e-05	-3.78712e-05	0.000181032
559.389	7.98572e-05	0.000574096	3.77218e-05	-7.35585e-05	0.000193974
559.976	6.69579e-05	0.000556153	4.29186e-05	-8.52654e-05	0.000191256
560.563	5.48494e-05	0.000520686	6.37434e-05	-5.0549e-05	0.000151375
561.151	4.5315e-05	0.00047824	4.92684e-05	-3.59046e-05	0.000100667
561.738	6.03574e-05	0.00044059	2.44555e-05	-6.87126e-05	0.000197665
562.325	6.91807e-05	0.000506338	6.80667e-05	-5.08706e-05	0.0002326
562.912	0.000103567	0.000511359	4.13252e-05	1.88855e-05	0.000208267
563.5	0.000120763	0.00047038	2.53855e-05	1.7354e-05	0.000249084
564.087	9.91586e-05	0.00047121	3.89054e-05	2.35284e-05	0.000215732
564.675	6.02834e-05	0.000475759	0.000101547	2.05964e-05	0.000196528
565.262	7.31434e-05	0.000424736	4.99229e-05	-5.37495e-05	0.000202273
565.85	8.35539e-05	0.000397731	4.24335e-05	-2.58785e-05	0.000213475
566.437	6.83707e-05	0.000424088	0.000105973	4.45369e-05	0.000178056
567.025	0.000144702	0.000435948	7.25425e-05	5.93464e-05	0.000238192
567.612	0.000121316	0.000501628	0.000147427	9.85061e-05	0.000209072
568.2	0.000113974	0.00043353	9.46317e-05	5.19096e-05	0.000172236
568.788	6.99387e-05	0.000415051	0.000118475	2.47653e-05	0.000138127
569.375	5.93596e-05	0.00041422	0.000157647	3.04399e-05	0.000143675
569.963	9.42391e-05	0.000381108	0.000101984	-1.91804e-05	0.000151881
570.551	8.46365e-05	0.000408519	0.000147219	1.57667e-05	0.000162615
571.139	0.00011992	0.000418803	0.000166387	3.74921e-05	0.000220712
571.727	0.000102188	0.000445029	0.000226582	7.42457e-05	0.000204975
572.315	8.68418e-05	0.000383374	0.000176144	3.22874e-05	0.000223591
572.902	9.36115e-05	0.000402634	0.000163435	5.80352e-05	0.000188367
573.49	9.8737e-05	0.000401354	0.000174137	4.51094e-05	0.000157854
574.078	0.000106014	0.000362197	0.000172795	3.32027e-05	0.000215573
574.666	0.000117267	0.000424494	0.000237385	0.000107218	0.00022266
575.254	0.000153467	0.000426202	0.000273292	0.000111227	0.000259807
575.842	0.000161421	0.000447757	0.00030888	0.000137602	0.000255303
576.431	0.000133502	0.000459034	0.000295183	0.00012721	0.000179205
577.019	9.91717e-05	0.000416587	0.000233088	9.63615e-05	0.000155366
577.607	9.08225e-05	0.000385469	0.000217936	5.9582e-05	0.00016257
578.195	0.000120101	0.00039628	0.000262084	0.000102639	0.000177771
578.783	0.000139714	0.00041396	0.000327871	0.000115127	0.000206103
579.372	0.000126816	0.000429447	0.000361942	9.57189e-05	0.000204153
579.96	9.02817e-05	0.000432996	0.00032364	0.000105221	0.000252512
580.548	8.78158e-05	0.00044136	0.000343622	0.000118067	0.000191416
581.137	6.73848e-05	0.000407552	0.000337072	4.94083e-05	0.000171905
581.725	3.32249e-05	0.000417328	0.000335592	7.45668e-05	0.00013837
582.313	5.80679e-05	0.000406059	0.000244622	4.39166e-05	0.000210998
582.902	5.28958e-05	0.000423636	0.000292848	7.68769e-05	0.000251528
583.49	5.62873e-05	0.000377931	0.000303178	0.00012701	0.000182396
584.079	5.24852e-05	0.000393691	0.000312017	9.04412e-05	0.000174728
584.667	0.000103601	0.000353926	0.000301555	0.000114796	0.000216249
585.256	4.98686e-05	0.000358363	0.0003071	0.000119991	0.000197777
585.845	7.12036e-05	0.000347511	0.000283758	8.84581e-05	0.00020474
586.433	1.21212e-05	0.000411677	0.000312746	0.000108155	0.000202219
587.022	-3.03013e-06	0.000375754	0.000284079	0.000103812	0.000124386
587.611	1.54095e-05	0.000386447	0.000307677	0.000157294	0.000174661
588.199	2.93544e-05	0.000368777	0.000331805	0.000139365	0.000223152
588.788	2.21159e-05	0.000396305	0.000377233	0.000132528	0.000137962
589.377	-1.36208e-05	0.000407997	0.000327989	0.000106435	0.000162905
589.966	3.28424e-05	0.000367235	0.000289734	9.32125e-05	0.000198314
590.555	4.84784e-05	0.000377137	0.000312526	8.55603e-05	0.000231038
591.144	7.72556e-05	0.000436002	0.000338808	0.000166975	0.000235394
591.733	-1.65244e-05	0.000448138	0.000361873	0.000144868	0.000197821
592.322	0.000104528	0.000446778	0.000355242	0.000133551	0.000320035
592.911	6.19689e-05	0.00048199	0.000403933	0.000210267	0.000275949
593.5	-7.4854e-06	0.000414631	0.000358796	0.000157605	0.0002362
594.089	8.34576e-05	0.000431448	0.000328504	0.000106152	0.000274727
594.678	6.94486e-05	0.000490594	0.000380176	0.000169277	0.000209085
595.267	3.19802e-05	0.00040834	0.000392844	0.000167249	0.000183394
595.856	-2.53181e-06	0.000393569	0.000304492	0.000121436	0.000136804
596.445	4.86225e-05	0.000376262	0.000288976	0.000109238	0.000244829
597.035	-2.10887e-05	0.000417947	0.000356198	0.000193627	0.000189264
597.624	6.48876e-05	0.000381302	0.000264004	7.54105e-05	0.000268765
598.213	0.000145905	0.000436107	0.000340692	0.000102641	0.000301429
598.802	6.0498e-05	0.000459104	0.000397299	0.000185286	0.000264309
599.392	0.000100051	0.000411566	0.000308289	0.000106137	0.000215694

## Sheet: Fig. 2f
Time (ps)	ΔOD-525 nm	ΔOD-480 nm
-0.81721	4.26303e-05	0.000142323
-0.73583	0.000292249	1.98189e-05
-0.65608	0.000207701	8.82058e-05
-0.57632	0.000135596	1.04433e-05
-0.49576	7.63135e-05	9.23266e-05
-0.41601	0.000268838	0.000113289
-0.33625	0.000154353	0.00013069
-0.25569	7.75084e-05	0.000123539
-0.17593	0.000163235	8.9406e-05
-0.09618	0.000308371	6.08037e-05
-0.01724	0.000364968	-1.35696e-05
0.06414	0.00123	0.000138141
0.10401	0.00184	-3.88604e-05
0.17319	0.00299	-0.000226308
0.27329	0.00424	-0.000399934
0.37338	0.00507	-0.000681446
0.47429	0.00508	-0.00061714
0.57439	0.00432	-0.000447502
0.67368	0.00364	-5.02016e-05
0.77296	0.00279	0.000358828
0.87306	0.00203	0.000810423
0.97315	0.00114	0.00128
1.07162	0.000329026	0.00174
1.22381	-0.00046976	0.00225
1.424	-0.00137	0.00272
1.6242	-0.00201	0.00291
1.82276	-0.00218	0.00298
2.02377	-0.00223	0.00307
2.32407	-0.00253	0.00326
2.72364	-0.0027	0.00325
3.12403	-0.00258	0.00328
3.5228	-0.00256	0.00325
3.924	-0.00266	0.0033
4.62387	-0.00258	0.00324
5.62403	-0.00249	0.00318
6.6242	-0.00262	0.00331
7.62273	-0.00245	0.00348
8.62371	-0.0025	0.00341
10.1227	-0.00243	0.00328
12.1239	-0.00235	0.0033
14.1226	-0.00216	0.00321
16.1237	-0.00207	0.00323
18.124	-0.00223	0.00328
21.1237	-0.00213	0.00314
25.1227	-0.00196	0.00302
29.1242	-0.00184	0.00297
33.124	-0.00178	0.0028
37.1239	-0.00172	0.00272
44.1242	-0.00161	0.00269

## Sheet: Fig. 4d
Emission				Extinction
Wavenumber (nm)	intensity-QDs	Wavenumber (nm)	intensity-Cu:QDs	Wavenumber (nm)	intensity-QDs	Wavenumber (nm)	intensity-Cu:QDs
406	0.000285884	406	0.000123626	400	1.3512	400	1.3244
407	0.000375425	407	0.00013025	401	1.331	401	1.3087
408	0.000349601	408	0.000159601	402	1.3128	402	1.3002
409	0.000294257	409	0.000181081	403	1.2988	403	1.2901
410	0.000387607	410	8.80924e-05	404	1.2778	404	1.2783
411	0.000306972	411	0.00014033	405	1.2636	405	1.2684
412	0.000296383	412	0.000139474	406	1.2441	406	1.2584
413	0.000259787	413	0.000138553	407	1.2234	407	1.2466
414	0.000284412	414	0.000137897	408	1.2031	408	1.2326
415	0.000403798	415	0.000154646	409	1.1835	409	1.2188
416	0.000248739	416	0.000180122	410	1.1617	410	1.2025
417	0.000239625	417	0.000179719	411	1.1403	411	1.1839
418	0.000349608	418	9.37973e-05	412	1.1199	412	1.1664
419	0.000297428	419	0.000127469	413	1.1014	413	1.1467
420	0.000338532	420	0.000169266	414	1.0821	414	1.1259
421	0.000354138	421	0.000160205	415	1.0669	415	1.105
422	0.000319553	422	0.000109321	416	1.0504	416	1.086
423	0.00030212	423	0.000142668	417	1.035	417	1.0678
424	0.000218078	424	9.22636e-05	418	1.0229	418	1.0506
425	0.000268505	425	0.00010908	419	1.0109	419	1.0345
426	0.000285607	426	0.000184805	420	0.9994	420	1.0195
427	0.000285709	427	0.000134451	421	0.989	421	1.0046
428	0.00037804	428	7.56079e-05	422	0.9791	422	0.9934
429	0.000302617	429	0.000159715	423	0.9684	423	0.9803
430	0.000252506	430	9.25856e-05	424	0.9597	424	0.969
431	0.000253013	431	9.27716e-05	425	0.951	425	0.9577
432	0.000303971	432	0.000151986	426	0.9415	426	0.9463
433	0.000245197	433	7.60957e-05	427	0.9339	427	0.9367
434	0.000432457	434	0.000152632	428	0.925	428	0.9266
435	0.000314098	435	9.33804e-05	429	0.9163	429	0.9175
436	0.000296911	436	0.000118764	430	0.9085	430	0.9076
437	0.000297106	437	0.000118842	431	0.8991	431	0.8981
438	0.000365989	438	8.51137e-05	432	0.8912	432	0.8895
439	0.00046134	439	0.000119607	433	0.8839	433	0.8802
440	0.000291555	440	5.14509e-05	434	0.8764	434	0.8714
441	0.000266431	441	0.000171891	435	0.868	435	0.8637
442	0.000326797	442	8.59993e-05	436	0.8615	436	0.8554
443	0.00038758	443	0.000172258	437	0.8534	437	0.8475
444	0.000414645	444	0.0001123	438	0.8461	438	0.8396
445	0.000337961	445	0.000112654	439	0.8396	439	0.8322
446	0.000400031	446	8.69633e-05	440	0.8324	440	0.8241
447	0.000462661	447	9.60239e-05	441	0.8253	441	0.8168
448	0.000569625	448	0.000105161	442	0.819	442	0.8099
449	0.00036925	449	7.03333e-05	443	0.8128	443	0.8028
450	0.000581548	450	0.00013217	444	0.8058	444	0.7958
451	0.000485809	451	0.000167825	445	0.7994	445	0.7894
452	0.000584636	452	8.85812e-05	446	0.7935	446	0.7831
453	0.000639013	453	0.000106502	447	0.787	447	0.7761
454	0.00101	454	9.7778e-05	448	0.7815	448	0.7701
455	0.00103	455	8.02306e-05	449	0.7754	449	0.764
456	0.0011	456	9.84021e-05	450	0.7699	450	0.7577
457	0.00129	457	7.18412e-05	451	0.7639	451	0.7517
458	0.00155	458	8.11396e-05	452	0.7587	452	0.7458
459	0.00189	459	0.000180987	453	0.7534	453	0.7403
460	0.00236	460	0.000127199	454	0.7474	454	0.7343
461	0.00264	461	0.00012768	455	0.7424	455	0.7287
462	0.0037	462	0.000119025	456	0.7371	456	0.7239
463	0.00397	463	0.000193127	457	0.7328	457	0.719
464	0.00498	464	0.000166305	458	0.7271	458	0.7139
465	0.00566	465	0.000176436	459	0.7221	459	0.7086
466	0.0068	466	0.000196259	460	0.7172	460	0.7041
467	0.00886	467	0.000263853	461	0.7121	461	0.6989
468	0.01069	468	0.000152189	462	0.7079	462	0.6942
469	0.0127	469	0.00021081	463	0.7027	463	0.6897
470	0.01471	470	0.000163441	464	0.6986	464	0.6853
471	0.01776	471	0.000173076	465	0.6937	465	0.6802
472	0.02122	472	0.00010561	466	0.689	466	0.6754
473	0.02566	473	0.000258838	467	0.6849	467	0.6711
474	0.02938	474	0.000220206	468	0.6809	468	0.6672
475	0.03333	475	0.000362951	469	0.6761	469	0.6629
476	0.03935	476	0.000304574	470	0.6702	470	0.6566
477	0.04526	477	0.000379571	471	0.6648	471	0.6507
478	0.05172	478	0.000369476	472	0.6608	472	0.6465
479	0.05869	479	0.000501763	473	0.657	473	0.6422
480	0.06829	480	0.000530207	474	0.6539	474	0.6383
481	0.07898	481	0.000606831	475	0.6503	475	0.6343
482	0.0918	482	0.000627317	476	0.6468	476	0.6306
483	0.10352	483	0.000952415	477	0.6438	477	0.6272
484	0.11601	484	0.000801637	478	0.6407	478	0.6237
485	0.13205	485	0.00093797	479	0.6379	479	0.6204
486	0.15031	486	0.00126	480	0.6352	480	0.6176
487	0.16729	487	0.00134	481	0.6327	481	0.6146
488	0.18926	488	0.00155	482	0.6303	482	0.6122
489	0.21214	489	0.0016	483	0.628	483	0.61
490	0.23266	490	0.00175	484	0.6259	484	0.6079
491	0.26061	491	0.00211	485	0.6241	485	0.6064
492	0.29112	492	0.00227	486	0.622	486	0.6048
493	0.31821	493	0.00284	487	0.6201	487	0.6035
494	0.34952	494	0.00323	488	0.6181	488	0.6025
495	0.38328	495	0.004	489	0.6163	489	0.6014
496	0.41682	496	0.0042	490	0.6144	490	0.6007
497	0.45465	497	0.00492	491	0.6125	491	0.5995
498	0.50135	498	0.00578	492	0.6101	492	0.5986
499	0.53741	499	0.00662	493	0.6079	493	0.5974
500	0.58301	500	0.00704	494	0.6059	494	0.5958
501	0.63667	501	0.00841	495	0.6034	495	0.594
502	0.68797	502	0.00951	496	0.6009	496	0.5915
503	0.72987	503	0.0108	497	0.5983	497	0.5889
504	0.79459	504	0.01217	498	0.5957	498	0.5857
505	0.85192	505	0.01378	499	0.5926	499	0.5817
506	0.92409	506	0.01594	500	0.5896	500	0.5771
507	0.98126	507	0.01695	501	0.5862	501	0.572
508	1.04245	508	0.0194	502	0.5824	502	0.5655
509	1.09275	509	0.02132	503	0.5786	503	0.5585
510	1.14527	510	0.02165	504	0.5741	504	0.55
511	1.1815	511	0.02434	505	0.5687	505	0.5402
512	1.20345	512	0.02507	506	0.5619	506	0.5282
513	1.18976	513	0.02694	507	0.5535	507	0.514
514	1.18101	514	0.02727	508	0.5431	508	0.4974
515	1.14549	515	0.02721	509	0.5297	509	0.4781
516	1.0855	516	0.02581	510	0.5125	510	0.4554
517	1.01947	517	0.02487	511	0.4909	511	0.4291
518	0.93197	518	0.02309	512	0.4638	512	0.3987
519	0.8536	519	0.02191	513	0.4304	513	0.3642
520	0.7685	520	0.01884	514	0.3915	514	0.3266
521	0.69162	521	0.0175	515	0.3481	515	0.2868
522	0.61332	522	0.01654	516	0.3018	516	0.246
523	0.54833	523	0.01449	517	0.2545	517	0.2059
524	0.49112	524	0.01301	518	0.2084	518	0.1678
525	0.43695	525	0.01135	519	0.1655	519	0.1332
526	0.38809	526	0.00993	520	0.1273	520	0.1031
527	0.34473	527	0.00921	521	0.0949	521	0.0777
528	0.30867	528	0.00832	522	0.0688	522	0.0578
529	0.27162	529	0.00703	523	0.0483	523	0.0422
530	0.23932	530	0.00574	524	0.0325	524	0.0303
531	0.21159	531	0.00579	525	0.0203	525	0.0213
532	0.18205	532	0.0046	526	0.0112	526	0.0145
533	0.16466	533	0.00409	527	0.0042	527	0.0093
534	0.14382	534	0.00366	528	-0.001	528	0.0055
535	0.13	535	0.00325	529	-0.0048	529	0.0027
536	0.11264	536	0.00318	530	-0.0077	530	0.0007
537	0.098	537	0.00266	531	-0.0098	531	-0.0008
538	0.08946	538	0.00187	532	-0.0114	532	-0.0021
539	0.07676	539	0.00229	533	-0.0126	533	-0.0029
540	0.07052	540	0.00199	534	-0.0135	534	-0.0035
541	0.06147	541	0.00158	535	-0.0142	535	-0.004
542	0.05629	542	0.00165	536	-0.0147	536	-0.0044
543	0.04777	543	0.00135	537	-0.0151	537	-0.0046
544	0.04285	544	0.000793772	538	-0.0153	538	-0.0049
545	0.03834	545	0.000871707	539	-0.0156	539	-0.005
546	0.03421	546	0.000849784	540	-0.0157	540	-0.0052
547	0.03211	547	0.000914168	541	-0.0159	541	-0.0053
548	0.028	548	0.000789558	542	-0.0159	542	-0.0053
549	0.02625	549	0.000677981	543	-0.016	543	-0.0054
550	0.02114	550	0.000416339	544	-0.016	544	-0.0054
551	0.02014	551	0.000405191	545	-0.016	545	-0.0054
552	0.01749	552	0.00048411	546	-0.016	546	-0.0055
553	0.01605	553	0.000609582	547	-0.0161	547	-0.0055
554	0.01397	554	0.000245711	548	-0.016	548	-0.0055
555	0.01337	555	0.000309514	549	-0.016	549	-0.0055
556	0.01089	556	0.000280714	550	-0.0161	550	-0.0055
557	0.00973	557	0.000267214	551	-0.0161	551	-0.0055
558	0.00941	558	0.000285188	552	-0.0161	552	-0.0055
559	0.00803	559	0.000223859	553	-0.0161	553	-0.0055
560	0.00762	560	0.000209956	554	-0.0161	554	-0.0056
561	0.00663	561	0.00019556	555	-0.0161	555	-0.0055
562	0.00646	562	0.000197307	556	-0.0161	556	-0.0056
563	0.00599	563	0.000149326	557	-0.0161	557	-0.0056
564	0.00582	564	0.000150605	558	-0.0161	558	-0.0055
565	0.00468	565	0.000135092	559	-0.0161	559	-0.0056
566	0.00419	566	5.11217e-05	560	-0.0162	560	-0.0056
567	0.00373	567	1.71869e-05	561	-0.0161	561	-0.0055
568	0.00422	568	0.000138889	562	-0.0162	562	-0.0056
569	0.00375	569	8.76403e-05	563	-0.0161	563	-0.0056
570	0.00291	570	0.000123595	564	-0.0162	564	-0.0057
571	0.00298	571	8.90729e-05	565	-0.0162	565	-0.0056
572	0.00256	572	5.39921e-05	566	-0.0162	566	-0.0056
573	0.00267	573	0.000127085	567	-0.0161	567	-0.0056
574	0.00236	574	5.49421e-05	568	-0.0161	568	-0.0055
575	0.00259	575	7.3962e-05	569	-0.0162	569	-0.0056
576	0.00239	576	0.000130623	570	-0.0161	570	-0.0055
577	0.00205	577	7.52945e-05	571	-0.0161	571	-0.0055
578	0.00201	578	7.60068e-05	572	-0.0161	572	-0.0055
579	0.00201	579	7.67116e-05	573	-0.016	573	-0.0055
580	0.00186	580	1.93447e-05	574	-0.0161	574	-0.0055
581	0.00205	581	0.000156428	575	-0.0161	575	-0.0054
582	0.00176	582	7.91049e-05	576	-0.016	576	-0.0054
583	0.0015	583	5.98267e-05	577	-0.016	577	-0.0054
584	0.00169	584	0	578	-0.0159	578	-0.0054
585	0.00156	585	6.08108e-05	579	-0.016	579	-0.0054
586	0.00155	586	2.04305e-05	580	-0.016	580	-0.0054
587	0.00196	587	0	581	-0.016	581	-0.0055
588	0.00146	588	0.000104166	582	-0.016	582	-0.0053
589	0.00133	589	4.21712e-05	583	-0.016	583	-0.0054
590	0.00168	590	0	584	-0.016	584	-0.0053
591	0.00112	591	6.44629e-05	585	-0.0159	585	-0.0053
592	0.00174	592	6.50987e-05	586	-0.0159	586	-0.0052
593	0.00142	593	2.19075e-05	587	-0.0159	587	-0.0052
594	0.00128	594	4.41706e-05	588	-0.0159	588	-0.0051
595	0.00176	595	2.22743e-05	589	-0.016	589	-0.0052
596	0.00128	596	0.00011257	590	-0.016	590	-0.0051
597	0.00139	597	4.54902e-05	591	-0.0159	591	-0.0051
598	0.00147	598	2.29394e-05	592	-0.016	592	-0.005
599	0.00111	599	0.000115734	593	-0.016	593	-0.0051
600	0.00152	600	2.33823e-05	594	-0.016	594	-0.005
601	0.00106	601	2.36202e-05	595	-0.016	595	-0.005
602	0.00103	602	4.77296e-05	596	-0.016	596	-0.005
603	0.0013	603	4.8279e-05	597	-0.016	597	-0.0049
604	0.00127	604	4.88556e-05	598	-0.016	598	-0.0049
605	0.00114	605	2.46928e-05	599	-0.0159	599	-0.0048
606	0.00117	606	2.49582e-05	600	-0.016	600	-0.0048
607	0.00139	607	0	601	-0.016	601	-0.0049
608	0.0011	608	0.000102222	602	-0.016	602	-0.0048
609	0.00127	609	5.164e-05	603	-0.0159	603	-0.0048
610	0.00118	610	0	604	-0.0159	604	-0.0047
611	0.0013	611	0.000132188	605	-0.0159	605	-0.0047
612	0.00123	612	0.000106939	606	-0.0159	606	-0.0046
613	0.00116	613	5.40781e-05	607	-0.0158	607	-0.0046
614	0.0014	614	2.73989e-05	608	-0.0159	608	-0.0046
615	0.0015	615	2.77922e-05	609	-0.0158	609	-0.0045
616	0.00116	616	0	610	-0.0158	610	-0.0045
617	0.00106	617	0	611	-0.0158	611	-0.0044
618	0.00133	618	0.000144558	612	-0.0158	612	-0.0044
619	0.00103	619	2.93313e-05	613	-0.0158	613	-0.0043
620	0.00125	620	2.97664e-05	614	-0.0158	614	-0.0043
621	0.000905644	621	3.01881e-05	615	-0.0158	615	-0.0043
622	0.00125	622	0	616	-0.0158	616	-0.0042
623	0.00137	623	0	617	-0.0157	617	-0.0042
624	0.00132	624	0	618	-0.0158	618	-0.0041
625	0.00163	625	0	619	-0.0158	619	-0.004
626	0.00159	626	6.49706e-05	620	-0.0158	620	-0.004
627	0.00112	627	0	621	-0.0157	621	-0.0039
628	0.00137	628	0.00010054	622	-0.0156	622	-0.0038
629	0.00136	629	3.40068e-05	623	-0.0157	623	-0.0039
630	0.000932501	630	0.000138148	624	-0.0157	624	-0.0038
631	0.00102	631	3.51208e-05	625	-0.0157	625	-0.0037
632	0.00114	632	7.14618e-05	626	-0.0157	626	-0.0036
633	0.00134	633	0.000109029	627	-0.0157	627	-0.0036
634	0.00118	634	3.69877e-05	628	-0.0156	628	-0.0035
635	0.00102	635	0.000113047	629	-0.0157	629	-0.0035
636	0.00157	636	0.000192054	630	-0.0157	630	-0.0035
637	0.00125	637	0.0001176	631	-0.0157	631	-0.0034
638	0.00116	638	8.00817e-05	632	-0.0157	632	-0.0034
639	0.00102	639	4.09112e-05	633	-0.0157	633	-0.0033
640	0.00117	640	8.36937e-05	634	-0.0157	634	-0.0033
641	0.00107	641	0.000128308	635	-0.0157	635	-0.0032
642	0.001	642	0.000174098	636	-0.0157	636	-0.0031
643	0.000971505	643	0.000176637	637	-0.0157	637	-0.0031
644	0.00098585	644	4.48114e-05	638	-0.0156	638	-0.003
645	0.000910149	645	0.000136522	639	-0.0156	639	-0.0029
646	0.00115	646	0	640	-0.0155	640	-0.0028
647	0.00126	647	4.68019e-05	641	-0.0156	641	-0.0028
648	0.00114	648	9.47592e-05	642	-0.0156	642	-0.0028
649	0.000815569	649	9.59493e-05	643	-0.0155	643	-0.0027
650	0.00117	650	0.000145796	644	-0.0156	644	-0.0026
				645	-0.0155	645	-0.0026
				646	-0.0155	646	-0.0024
				647	-0.0154	647	-0.0024
				648	-0.0155	648	-0.0024
				649	-0.0155	649	-0.0023
				650	-0.0154	650	-0.0022

## Sheet: Fig. 4e
Time (ps)	ΔOD-CsPbBr3	Time (ps)	ΔOD-Cu-CsPbBr3
-0.79946	-0.00408	-0.80109	-0.000391942
-0.78075	-0.00351	-0.78075	-0.000522529
-0.75959	-0.00318	-0.75959	-0.000310242
-0.73924	-0.0029	-0.73924	-7.58213e-05
-0.71971	-0.00284	-0.71971	-8.10909e-05
-0.69937	-0.00302	-0.69937	-0.000377741
-0.68065	-0.00319	-0.67984	-0.000662524
-0.65949	-0.00248	-0.65949	-0.000689645
-0.64077	-0.00174	-0.64077	-0.00069117
-0.61962	-0.00147	-0.61962	-0.000717244
-0.59927	-0.00196	-0.59927	-0.000775048
-0.57974	-0.00244	-0.57974	-0.000830539
-0.55939	-0.00276	-0.55939	-0.000879939
-0.53986	-0.00305	-0.53986	-0.000926601
-0.51952	-0.00307	-0.51952	-0.000900942
-0.5008	-0.00276	-0.5008	-0.000812652
-0.47964	-0.00241	-0.47964	-0.000712846
-0.4593	-0.00259	-0.4593	-0.000855033
-0.43977	-0.00281	-0.43977	-0.00101
-0.41942	-0.0032	-0.41942	-0.00108
-0.4007	-0.00376	-0.4007	-0.00104
-0.37954	-0.0044	-0.37954	-0.000983257
-0.36083	-0.00448	-0.36083	-0.000502974
-0.33967	-0.00312	-0.33967	-1.11022e-16
-0.31932	-0.00339	-0.31932	-9.30404e-05
-0.29979	-0.00334	-0.29979	-0.000480683
-0.27945	-0.00308	-0.27945	-0.000818503
-0.26073	-0.00408	-0.26073	-0.000501028
-0.23957	-0.00298	-0.23957	-0.00104
-0.21922	0	-0.21922	-0.000610868
-0.19969	-0.00339	-0.19969	-0.000767578
-0.17935	-0.00355	-0.17935	-0.000834877
-0.15982	-0.00435	-0.15982	-0.00111
-0.13947	-0.00745	-0.13947	-0.00111
-0.12075	-0.004	-0.12075	-0.00172
-0.0996	-0.00347	-0.0996	-0.00299
-0.07925	-0.0024	-0.07925	-0.00251
-0.05972	-0.00187	-0.05972	-0.00271
-0.03937	-0.00324	-0.03937	-0.00178
-0.01984	-0.00896	-0.01984	-0.00234
0.000502409	-0.01775	0.000502409	-0.00269
0.01922	-0.0307	0.01922	-0.00535
0.04038	-0.05433	0.04038	-0.01302
0.06072	-0.08267	0.06072	-0.02401
0.08026	-0.11304	0.07944	-0.04297
0.1006	-0.1477	0.1006	-0.06836
0.12013	-0.18069	0.12013	-0.09788
0.14048	-0.21814	0.14048	-0.13088
0.15919	-0.25005	0.15919	-0.16314
0.18035	-0.28686	0.18035	-0.19993
0.2007	-0.31869	0.2007	-0.22779
0.24953	-0.3892	0.24953	-0.29585
0.29917	-0.44685	0.29917	-0.3561
0.34962	-0.48754	0.34962	-0.40561
0.39926	-0.5261	0.39926	-0.44585
0.44972	-0.54767	0.44972	-0.47674
0.50018	-0.57679	0.50018	-0.49684
0.54982	-0.60143	0.54982	-0.52763
0.60028	-0.62124	0.60028	-0.55808
0.64992	-0.65046	0.64992	-0.57876
0.70037	-0.67019	0.70037	-0.60933
0.75001	-0.69024	0.75001	-0.63447
0.80047	-0.70949	0.80047	-0.65235
0.85011	-0.73025	0.85011	-0.66573
0.90057	-0.74441	0.90057	-0.69173
0.94858	-0.75977	0.94858	-0.71387
1.00067	-0.78566	0.99904	-0.73067
1.04949	-0.79775	1.04949	-0.74978
1.10076	-0.8117	1.10076	-0.76332
1.14959	-0.83095	1.14959	-0.78502
1.19923	-0.84236	1.19923	-0.80484
1.30014	-0.85963	1.30014	-0.84211
1.40024	-0.87049	1.40024	-0.86085
1.50034	-0.88378	1.4979	-0.88151
1.60044	-0.89464	1.60044	-0.8974
1.70053	-0.90488	1.70053	-0.90876
1.80063	-0.90048	1.80063	-0.92298
1.90073	-0.9291	1.90073	-0.9329
1.9992	-0.9336	1.99757	-0.9301
2.0993	-0.93738	2.0993	-0.93287
2.20021	-0.93991	2.20021	-0.95738
2.4004	-0.94739	2.4004	-0.96743
2.6006	-0.93963	2.6006	-0.97094
2.79917	-0.95325	2.79754	-0.96983
3.00018	-0.95905	3.00018	-0.9665
3.20037	-0.96014	3.20037	-0.97255
3.40057	-0.9678	3.40057	-0.98054
3.60076	-0.97823	3.60076	-0.96387
3.80014	-0.98611	3.80014	-0.96354
3.9979	-0.97268	4.00034	-0.99098
4.20053	-0.97962	4.20053	-0.97559
4.70021	-0.98474	4.70021	-0.99515
5.2007	-1	5.2007	-1
5.70037	-0.99425	5.70037	-0.99716
6.19923	-0.96583	6.19923	-0.98026
6.70053	-0.98151	6.70053	-0.97184
7.20021	-0.98017	7.20021	-0.97468
7.7007	-0.96546	7.7007	-0.97655
8.20037	-0.95816	8.19793	-0.97925
8.69923	-0.95858	8.69923	-0.97118
9.20053	-0.93936	9.19891	-0.95395
10.2007	-0.94572	10.2007	-0.94561
11.1992	-0.92746	11.1992	-0.94668
12.2002	-0.92955	12.2002	-0.93186
13.2004	-0.92497	13.1979	-0.91844
14.2005	-0.90209	14.2005	-0.89893
15.2007	-0.89844	15.2007	-0.88674
16.1976	-0.89543	16.1992	-0.90018
17.2002	-0.88367	17.2002	-0.89135
18.2004	-0.87171	18.2004	-0.87037
19.2005	-0.86399	19.2005	-0.86343
21.1992	-0.8451	21.1992	-0.8474
23.2004	-0.83003	23.2004	-0.82384
25.2007	-0.82442	25.2007	-0.78907
27.1994	-0.80749	27.2002	-0.78715
29.2005	-0.80257	29.2005	-0.77709
31.1976	-0.7847	31.1992	-0.75405
33.1963	-0.76412	33.2004	-0.73168
35.1991	-0.75492	35.2007	-0.72174
37.1978	-0.72955	37.2002	-0.70037
39.2005	-0.71565	39.2005	-0.68819
44.1989	-0.69676	44.2005	-0.65344
49.2005	-0.67602	49.2005	-0.62448
54.2005	-0.64162	54.1989	-0.59812
59.2005	-0.62226	59.2005	-0.56948
64.2005	-0.61223	64.2005	-0.56271
69.2022	-0.59463	69.1989	-0.5368
74.2005	-0.60277	74.2005	-0.53046
79.2005	-0.56494	79.2005	-0.51971
84.1989	-0.56268	84.2005	-0.50135
89.2005	-0.54756	89.2005	-0.49277
99.2022	-0.53069	99.2005	-0.4672
109.201	-0.51473	109.201	-0.4463
119.201	-0.50773	119.201	-0.42918
129.199	-0.48993	129.201	-0.41318
139.201	-0.46968	139.199	-0.394
149.199	-0.44676	149.201	-0.38799
159.201	-0.44146	159.201	-0.37154
169.201	-0.42816	169.201	-0.36226
179.201	-0.42039	179.201	-0.35245
189.201	-0.4113	189.201	-0.34528
209.201	-0.39434	209.201	-0.32692
229.203	-0.38403	229.201	-0.30937
249.201	-0.37194	249.202	-0.2964
269.198	-0.35822	269.198	-0.28696
289.199	-0.34206	289.201	-0.27808
309.196	-0.34047	309.199	-0.26394
329.201	-0.33412	329.201	-0.25333
349.201	-0.3289	349.202	-0.2471
369.201	-0.31869	369.202	-0.2386
389.202	-0.30864	389.201	-0.2292
439.205	-0.29571	439.203	-0.21863
489.205	-0.28113	489.205	-0.1971
539.207	-0.27213	539.205	-0.18761

## Sheet: Fig. 4f
Time (ps)	ΔOD-CsPbBr3+TCE	Time (ps)	ΔOD-Cu-CsPbBr3+TCE
-0.84992	0.000362794	-0.84992	0.01761
-0.73924	0.00602	-0.73924	0.02174
-0.65949	0.00365	-0.65949	0.02192
-0.57974	-0.00167	-0.57974	0.01212
-0.5008	-0.00165	-0.49917	0.01128
-0.41942	-0.000526482	-0.41942	0.01921
-0.33967	0.00883	-0.33967	0.02254
-0.26073	0.000727571	-0.26073	0.0249
-0.17935	0.00589	-0.17935	0.01819
-0.0996	-0.0027	-0.0996	0.01415
-0.01984	-0.04325	-0.01984	0.01578
0.01922	-0.02118	0.01922	-0.00215
0.06072	-0.06369	0.06072	0.000366109
0.1006	-0.2585	0.1006	-0.05114
0.14048	-0.73611	0.14048	-0.13598
0.18035	-1.5541	0.18035	-0.29453
0.24953	-2.77358	0.24953	-0.68424
0.34962	-3.85636	0.34962	-1.02712
0.44972	-4.1707	0.44972	-1.11191
0.54982	-4.62505	0.54982	-1.02486
0.64992	-4.7985	0.64992	-1.00605
0.75001	-4.71446	0.75001	-0.59161
0.85011	-4.54737	0.85011	-0.30598
0.94858	-4.22268	0.94858	0.02305
1.04949	-3.97226	1.04949	0.28386
1.14959	-3.90284	1.14959	0.56189
1.30014	-3.65451	1.30014	0.86202
1.50034	-3.1896	1.50034	1.15947
1.70053	-2.7737	1.70053	1.40539
1.90073	-2.73658	1.8991	1.50057
2.0993	-2.51838	2.0993	1.61086
2.4004	-2.52278	2.4004	1.66372
2.79917	-2.05519	2.79917	1.77022
3.20037	-1.58647	3.20037	1.77865
3.60076	-1.72245	3.60076	1.85253
4.00034	-1.28177	4.00034	1.86558
4.70021	-0.96652	4.70021	1.94125
5.70037	-0.34611	5.70037	2.05357
6.70053	0.11508	6.70053	2.09155
7.7007	0.66816	7.7007	2.04231
8.69923	0.97304	8.69923	2.13192
10.2007	1.389	10.2007	2.12202
12.2002	1.71028	12.2002	2.05722
14.2005	1.91499	14.2005	2.14016
16.1992	2.00121	16.1992	2.16711
18.2004	2.07675	18.2004	1.98854
21.1976	2.10286	21.1992	1.97945
25.2007	2.06474	25.2007	1.95313
29.2005	1.97374	29.2005	1.93184
33.2004	1.90143	33.2004	1.86793
37.1994	1.80668	37.2002	1.75725
44.2005	1.66224	44.2005	1.62242
54.2005	1.50588	54.2005	1.62347
64.2005	1.34424	64.1989	1.47449
74.2005	1.23737	74.2005	1.4231
84.1989	1.16923	84.2005	1.32847
99.2005	1.06421	99.2005	1.23749
119.201	0.91347	119.201	1.14972
139.201	0.82302	139.201	1.08552
159.201	0.78778	159.201	0.96453
179.201	0.71291	179.201	0.96706
209.201	0.62604	209.201	0.90924
249.201	0.55073	249.201	0.83225
289.201	0.5036	289.201	0.78617

## Sheet: Supplementary Fig. 2
GC						GC-MS
Time (min.)	Sample	Time (min.)	C2H4	Time (min.)	N2	Time (min.)	Sample	Time (min.)	C2H4	m/z	Sample	m/z	C2H4
2.5	-0.723	2.5	-0.634	2.5	-0.665	0.09	0.01321	0.009	0.13574	14	559	14	774
2.5003	-0.723	2.5003	-0.634	2.5003	-0.666	0.093	0.0014	0.011	0.16097	15.9	293	16	705
2.5007	-0.723	2.5007	-0.634	2.5007	-0.665	0.095	0.02783	0.014	0.1898	17	2075	17	1881
2.501	-0.723	2.501	-0.634	2.501	-0.665	0.098	0	0.016	0.17398	18	8187	18	6922
2.5013	-0.723	2.5013	-0.635	2.5013	-0.665	0.1	0.10331	0.018	0.191	24.9	251	24.9	511
2.5017	-0.723	2.5017	-0.635	2.5017	-0.665	0.103	0.04044	0.021	0.15476	25.9	1172	25.9	2568
2.502	-0.724	2.502	-0.635	2.502	-0.665	0.105	0.03664	0.023	0.20061	26.9	1193	27	2587
2.5023	-0.724	2.5023	-0.635	2.5023	-0.665	0.107	0.04124	0.026	0.22784	28	15615	28	21936
2.5027	-0.724	2.5027	-0.635	2.5027	-0.665	0.11	0.04244	0.028	0.18519	29	161	29	254
2.503	-0.724	2.503	-0.635	2.503	-0.666	0.112	0.04665	0.031	0.20221	31.9	721	31.9	7483
2.5033	-0.724	2.5033	-0.635	2.5033	-0.666	0.115	0.06967	0.033	0.1956	39.9	290	39.9	748
2.5037	-0.724	2.5037	-0.635	2.5037	-0.666	0.117	0.05726	0.036	0.20701
2.504	-0.724	2.504	-0.635	2.504	-0.666	0.12	0.10171	0.038	0.22343
2.5043	-0.724	2.5043	-0.635	2.5043	-0.666	0.122	0.04605	0.041	0.21823
2.5047	-0.724	2.5047	-0.635	2.5047	-0.666	0.125	0.06827	0.043	0.17758
2.505	-0.724	2.505	-0.635	2.505	-0.666	0.127	0.0917	0.046	0.25086
2.5053	-0.724	2.5053	-0.635	2.5053	-0.666	0.13	0.08229	0.048	0.25506
2.5057	-0.724	2.5057	-0.635	2.5057	-0.666	0.132	0.0949	0.051	0.1922
2.506	-0.724	2.506	-0.635	2.506	-0.666	0.135	0.06627	0.053	0.21362
2.5063	-0.724	2.5063	-0.635	2.5063	-0.666	0.137	0.12553	0.056	0.22583
2.5067	-0.724	2.5067	-0.635	2.5067	-0.666	0.14	0.08789	0.058	0.22303
2.507	-0.724	2.507	-0.635	2.507	-0.666	0.142	0.15296	0.06	0.25587
2.5073	-0.724	2.5073	-0.635	2.5073	-0.666	0.145	0.0977	0.063	0.25266
2.5077	-0.724	2.5077	-0.635	2.5077	-0.666	0.147	0.11092	0.065	0.24946
2.508	-0.724	2.508	-0.634	2.508	-0.666	0.149	0.12673	0.068	0.22804
2.5083	-0.724	2.5083	-0.634	2.5083	-0.666	0.152	0.15796	0.07	0.26227
2.5087	-0.724	2.5087	-0.634	2.5087	-0.666	0.154	0.13714	0.073	0.25506
2.509	-0.725	2.509	-0.634	2.509	-0.666	0.157	0.0993	0.075	0.22964
2.5093	-0.725	2.5093	-0.634	2.5093	-0.666	0.159	0.13094	0.078	0.26127
2.5097	-0.725	2.5097	-0.635	2.5097	-0.666	0.162	0.15917	0.08	0.27909
2.51	-0.725	2.51	-0.634	2.51	-0.666	0.164	0.195	0.083	0.26307
2.5103	-0.725	2.5103	-0.634	2.5103	-0.666	0.167	0.14235	0.085	0.24706
2.5107	-0.725	2.5107	-0.634	2.5107	-0.666	0.169	0.11512	0.088	0.2885
2.511	-0.725	2.511	-0.634	2.511	-0.666	0.172	0.15796	0.09	0.26928
2.5113	-0.725	2.5113	-0.634	2.5113	-0.666	0.174	0.16657	0.093	0.25526
2.5117	-0.725	2.5117	-0.634	2.5117	-0.666	0.177	0.17518	0.095	0.26447
2.512	-0.725	2.512	-0.634	2.512	-0.666	0.179	0.14795	0.097	0.2879
2.5123	-0.725	2.5123	-0.634	2.5123	-0.666	0.182	0.17758	0.1	0.27328
2.5127	-0.725	2.5127	-0.634	2.5127	-0.666	0.184	0.20201	0.102	0.30071
2.513	-0.725	2.513	-0.634	2.513	-0.666	0.186	0.18459	0.105	0.29711
2.5133	-0.725	2.5133	-0.634	2.5133	-0.666	0.189	0.15897	0.107	0.32554
2.5137	-0.725	2.5137	-0.634	2.5137	-0.666	0.191	0.1904	0.11	0.32113
2.514	-0.725	2.514	-0.634	2.514	-0.666	0.194	0.17198	0.112	0.32714
2.5143	-0.725	2.5143	-0.634	2.5143	-0.666	0.196	0.20521	0.115	0.30772
2.5147	-0.725	2.5147	-0.633	2.5147	-0.666	0.199	0.15656	0.117	0.2885
2.515	-0.725	2.515	-0.634	2.515	-0.666	0.201	0.23905	0.12	0.28109
2.5153	-0.725	2.5153	-0.633	2.5153	-0.666	0.204	0.21602	0.122	0.30452
2.5157	-0.725	2.5157	-0.633	2.5157	-0.666	0.206	0.22583	0.125	0.30552
2.516	-0.725	2.516	-0.633	2.516	-0.666	0.209	0.24686	0.127	0.32414
2.5163	-0.725	2.5163	-0.633	2.5163	-0.666	0.211	0.23605	0.13	0.35257
2.5167	-0.725	2.5167	-0.633	2.5167	-0.666	0.214	0.22343	0.132	0.31493
2.517	-0.725	2.517	-0.633	2.517	-0.666	0.216	0.21282	0.135	0.35096
2.5173	-0.725	2.5173	-0.633	2.5173	-0.666	0.219	0.21662	0.137	0.29511
2.5177	-0.725	2.5177	-0.633	2.5177	-0.666	0.221	0.22764	0.139	0.32314
2.518	-0.725	2.518	-0.633	2.518	-0.666	0.224	0.21803	0.142	0.32714
2.5183	-0.725	2.5183	-0.633	2.5183	-0.666	0.226	0.28009	0.144	0.32554
2.5187	-0.725	2.5187	-0.632	2.5187	-0.666	0.228	0.29931	0.147	0.34135
2.519	-0.725	2.519	-0.632	2.519	-0.666	0.231	0.21482	0.149	0.27669
2.5193	-0.725	2.5193	-0.632	2.5193	-0.666	0.233	0.26367	0.152	0.32474
2.5197	-0.725	2.5197	-0.632	2.5197	-0.666	0.236	0.2897	0.154	0.35897
2.52	-0.725	2.52	-0.632	2.52	-0.666	0.238	0.25747	0.157	0.34496
2.5203	-0.725	2.5203	-0.632	2.5203	-0.666	0.241	0.27469	0.159	0.34636
2.5207	-0.724	2.5207	-0.632	2.5207	-0.666	0.243	0.30432	0.162	0.33915
2.521	-0.724	2.521	-0.632	2.521	-0.666	0.246	0.2847	0.164	0.33234
2.5213	-0.724	2.5213	-0.632	2.5213	-0.666	0.248	0.27829	0.167	0.35257
2.5217	-0.724	2.5217	-0.632	2.5217	-0.666	0.251	0.33555	0.169	0.35597
2.522	-0.724	2.522	-0.632	2.522	-0.666	0.253	0.24045	0.172	0.33675
2.5223	-0.724	2.5223	-0.632	2.5223	-0.666	0.256	0.29631	0.174	0.33635
2.5227	-0.724	2.5227	-0.632	2.5227	-0.667	0.258	0.27789	0.176	0.31212
2.523	-0.724	2.523	-0.632	2.523	-0.667	0.261	0.31072	0.179	0.35837
2.5233	-0.724	2.5233	-0.631	2.5233	-0.667	0.263	0.30051	0.181	0.35557
2.5237	-0.724	2.5237	-0.632	2.5237	-0.667	0.265	0.33435	0.184	0.3828
2.524	-0.724	2.524	-0.631	2.524	-0.667	0.268	0.31152	0.186	0.35897
2.5243	-0.724	2.5243	-0.631	2.5243	-0.667	0.27	0.30772	0.189	0.31953
2.5247	-0.724	2.5247	-0.631	2.5247	-0.667	0.273	0.2929	0.191	0.37619
2.525	-0.724	2.525	-0.631	2.525	-0.666	0.275	0.2889	0.194	0.39982
2.5253	-0.724	2.5253	-0.631	2.5253	-0.666	0.278	0.29551	0.196	0.3876
2.5257	-0.724	2.5257	-0.631	2.5257	-0.666	0.28	0.31873	0.199	0.37599
2.526	-0.724	2.526	-0.631	2.526	-0.666	0.283	0.32774	0.201	0.34155
2.5263	-0.724	2.5263	-0.631	2.5263	-0.666	0.285	0.29651	0.204	0.37759
2.5267	-0.723	2.5267	-0.631	2.5267	-0.666	0.288	0.32774	0.206	0.36438
2.527	-0.723	2.527	-0.631	2.527	-0.666	0.29	0.35016	0.209	0.40502
2.5273	-0.723	2.5273	-0.631	2.5273	-0.666	0.293	0.32694	0.211	0.36898
2.5277	-0.723	2.5277	-0.631	2.5277	-0.666	0.295	0.31953	0.214	0.34175
2.528	-0.723	2.528	-0.631	2.528	-0.666	0.298	0.34155	0.216	0.3874
2.5283	-0.723	2.5283	-0.631	2.5283	-0.666	0.3	0.37939	0.218	0.39821
2.5287	-0.723	2.5287	-0.631	2.5287	-0.666	0.303	0.31413	0.221	0.40922
2.529	-0.723	2.529	-0.631	2.529	-0.666	0.305	0.35617	0.223	0.3898
2.5293	-0.723	2.5293	-0.631	2.5293	-0.666	0.307	0.35877	0.226	0.36198
2.5297	-0.723	2.5297	-0.631	2.5297	-0.666	0.31	0.34175	0.228	0.34996
2.53	-0.723	2.53	-0.631	2.53	-0.666	0.312	0.33475	0.231	0.40202
2.5303	-0.723	2.5303	-0.631	2.5303	-0.666	0.315	0.32634	0.233	0.36358
2.5307	-0.723	2.5307	-0.631	2.5307	-0.666	0.317	0.37018	0.236	0.37499
2.531	-0.722	2.531	-0.631	2.531	-0.666	0.32	0.33795	0.238	0.40482
2.5313	-0.722	2.5313	-0.631	2.5313	-0.666	0.322	0.31573	0.241	0.40222
2.5317	-0.722	2.5317	-0.631	2.5317	-0.666	0.325	0.34716	0.243	0.42464
2.532	-0.722	2.532	-0.631	2.532	-0.666	0.327	0.35076	0.246	0.39961
2.5323	-0.722	2.5323	-0.631	2.5323	-0.666	0.33	0.35517	0.248	0.37779
2.5327	-0.722	2.5327	-0.631	2.5327	-0.666	0.332	0.36218	0.251	0.41143
2.533	-0.722	2.533	-0.631	2.533	-0.666	0.335	0.3882	0.253	0.43425
2.5333	-0.722	2.5333	-0.631	2.5333	-0.666	0.337	0.37459	0.255	0.40782
2.5337	-0.722	2.5337	-0.631	2.5337	-0.666	0.34	0.35597	0.258	0.37699
2.534	-0.722	2.534	-0.631	2.534	-0.666	0.342	0.33975	0.26	0.41083
2.5343	-0.722	2.5343	-0.631	2.5343	-0.666	0.344	0.29711	0.263	0.41143
2.5347	-0.722	2.5347	-0.632	2.5347	-0.666	0.347	0.3876	0.265	0.3876
2.535	-0.722	2.535	-0.632	2.535	-0.666	0.349	0.34936	0.268	0.39521
2.5353	-0.722	2.5353	-0.632	2.5353	-0.666	0.352	0.35457	0.27	0.43645
2.5357	-0.722	2.5357	-0.632	2.5357	-0.666	0.354	0.33895	0.273	0.41063
2.536	-0.722	2.536	-0.632	2.536	-0.666	0.357	0.36738	0.275	0.42284
2.5363	-0.722	2.5363	-0.632	2.5363	-0.666	0.359	0.37119	0.278	0.37779
2.5367	-0.722	2.5367	-0.632	2.5367	-0.666	0.362	0.34736	0.28	0.41763
2.537	-0.722	2.537	-0.632	2.537	-0.666	0.364	0.36878	0.283	0.39401
2.5373	-0.722	2.5373	-0.632	2.5373	-0.666	0.367	0.39741	0.285	0.41363
2.5377	-0.722	2.5377	-0.632	2.5377	-0.666	0.369	0.36358	0.288	0.39941
2.538	-0.722	2.538	-0.632	2.538	-0.666	0.372	0.383	0.29	0.43585
2.5383	-0.722	2.5383	-0.632	2.5383	-0.666	0.374	0.37099	0.292	0.41563
2.5387	-0.722	2.5387	-0.632	2.5387	-0.666	0.377	0.39161	0.295	0.39861
2.539	-0.722	2.539	-0.632	2.539	-0.666	0.379	0.40202	0.297	0.41283
2.5393	-0.722	2.5393	-0.632	2.5393	-0.666	0.382	0.39801	0.3	0.43465
2.5397	-0.722	2.5397	-0.632	2.5397	-0.666	0.384	0.39421	0.302	0.42864
2.54	-0.722	2.54	-0.632	2.54	-0.666	0.386	0.3862	0.305	0.3816
2.5403	-0.722	2.5403	-0.632	2.5403	-0.666	0.389	0.36438	0.307	0.43405
2.5407	-0.722	2.5407	-0.632	2.5407	-0.666	0.391	0.40402	0.31	0.41543
2.541	-0.722	2.541	-0.632	2.541	-0.666	0.394	0.39201	0.312	0.42264
2.5413	-0.722	2.5413	-0.633	2.5413	-0.666	0.396	0.36998	0.315	0.42945
2.5417	-0.722	2.5417	-0.633	2.5417	-0.666	0.399	0.41924	0.317	0.41103
2.542	-0.722	2.542	-0.633	2.542	-0.666	0.401	0.3858	0.32	0.46148
2.5423	-0.722	2.5423	-0.633	2.5423	-0.666	0.404	0.41763	0.322	0.42905
2.5427	-0.722	2.5427	-0.633	2.5427	-0.666	0.406	0.3824	0.325	0.43065
2.543	-0.722	2.543	-0.633	2.543	-0.666	0.409	0.3808	0.327	0.43926
2.5433	-0.722	2.5433	-0.633	2.5433	-0.666	0.411	0.388	0.33	0.42164
2.5437	-0.722	2.5437	-0.632	2.5437	-0.667	0.414	0.3888	0.332	0.41063
2.544	-0.723	2.544	-0.633	2.544	-0.666	0.416	0.41083	0.334	0.44566
2.5443	-0.723	2.5443	-0.633	2.5443	-0.666	0.419	0.40782	0.337	0.43906
2.5447	-0.723	2.5447	-0.633	2.5447	-0.666	0.421	0.41383	0.339	0.44006
2.545	-0.723	2.545	-0.633	2.545	-0.667	0.423	0.39341	0.342	0.42564
2.5453	-0.723	2.5453	-0.633	2.5453	-0.666	0.426	0.42804	0.344	0.42925
2.5457	-0.723	2.5457	-0.633	2.5457	-0.667	0.428	0.41883	0.347	0.44967
2.546	-0.723	2.546	-0.633	2.546	-0.666	0.431	0.40942	0.349	0.39741
2.5463	-0.723	2.5463	-0.633	2.5463	-0.667	0.433	0.41743	0.352	0.45027
2.5467	-0.723	2.5467	-0.633	2.5467	-0.666	0.436	0.40662	0.354	0.44146
2.547	-0.723	2.547	-0.633	2.547	-0.667	0.438	0.40022	0.357	0.43425
2.5473	-0.723	2.5473	-0.633	2.5473	-0.666	0.441	0.39041	0.359	0.42644
2.5477	-0.723	2.5477	-0.633	2.5477	-0.667	0.443	0.42064	0.362	0.45007
2.548	-0.723	2.548	-0.633	2.548	-0.666	0.446	0.3818	0.364	0.40422
2.5483	-0.723	2.5483	-0.633	2.5483	-0.667	0.448	0.39501	0.367	0.41303
2.5487	-0.723	2.5487	-0.633	2.5487	-0.667	0.451	0.39881	0.369	0.45627
2.549	-0.723	2.549	-0.633	2.549	-0.667	0.453	0.42744	0.371	0.45047
2.5493	-0.723	2.5493	-0.633	2.5493	-0.667	0.456	0.41383	0.374	0.45828
2.5497	-0.723	2.5497	-0.633	2.5497	-0.667	0.458	0.44867	0.376	0.45968
2.55	-0.723	2.55	-0.633	2.55	-0.667	0.461	0.41723	0.379	0.40742
2.5503	-0.723	2.5503	-0.633	2.5503	-0.667	0.463	0.42885	0.381	0.45768
2.5507	-0.723	2.5507	-0.633	2.5507	-0.667	0.465	0.44126	0.384	0.45848
2.551	-0.723	2.551	-0.633	2.551	-0.667	0.468	0.44927	0.386	0.45227
2.5513	-0.723	2.5513	-0.633	2.5513	-0.667	0.47	0.37499	0.389	0.41843
2.5517	-0.723	2.5517	-0.633	2.5517	-0.667	0.473	0.45427	0.391	0.43125
2.552	-0.723	2.552	-0.633	2.552	-0.667	0.475	0.41523	0.394	0.41063
2.5523	-0.723	2.5523	-0.633	2.5523	-0.667	0.478	0.42945	0.396	0.39561
2.5527	-0.723	2.5527	-0.633	2.5527	-0.666	0.48	0.40422	0.399	0.44887
2.553	-0.723	2.553	-0.633	2.553	-0.667	0.483	0.42404	0.401	0.42764
2.5533	-0.723	2.5533	-0.633	2.5533	-0.666	0.485	0.40122	0.404	0.40142
2.5537	-0.723	2.5537	-0.633	2.5537	-0.666	0.488	0.46548	0.406	0.41023
2.554	-0.723	2.554	-0.633	2.554	-0.666	0.49	0.41443	0.409	0.46869
2.5543	-0.724	2.5543	-0.633	2.5543	-0.666	0.493	0.40102	0.411	0.44266
2.5547	-0.724	2.5547	-0.633	2.5547	-0.666	0.495	0.37419	0.413	0.46969
2.555	-0.724	2.555	-0.633	2.555	-0.666	0.498	0.42764	0.416	0.45107
2.5553	-0.723	2.5553	-0.633	2.5553	-0.666	0.5	0.44466	0.418	0.42264
2.5557	-0.723	2.5557	-0.633	2.5557	-0.666	0.502	0.44426	0.421	0.45808
2.556	-0.723	2.556	-0.633	2.556	-0.666	0.505	0.37539	0.423	0.42224
2.5563	-0.723	2.5563	-0.633	2.5563	-0.666	0.507	0.42925	0.426	0.42824
2.5567	-0.723	2.5567	-0.633	2.5567	-0.666	0.51	0.41924	0.428	0.47589
2.557	-0.723	2.557	-0.633	2.557	-0.666	0.512	0.3878	0.431	0.40322
2.5573	-0.723	2.5573	-0.633	2.5573	-0.666	0.515	0.42864	0.433	0.44486
2.5577	-0.723	2.5577	-0.633	2.5577	-0.666	0.517	0.41223	0.436	0.44626
2.558	-0.723	2.558	-0.633	2.558	-0.667	0.52	0.42965	0.438	0.47489
2.5583	-0.723	2.5583	-0.633	2.5583	-0.667	0.522	0.41143	0.441	0.42304
2.5587	-0.723	2.5587	-0.633	2.5587	-0.667	0.525	0.39061	0.443	0.42424
2.559	-0.723	2.559	-0.633	2.559	-0.667	0.527	0.42824	0.446	0.46909
2.5593	-0.723	2.5593	-0.633	2.5593	-0.667	0.53	0.3898	0.448	0.42664
2.5597	-0.723	2.5597	-0.633	2.5597	-0.667	0.532	0.46028	0.45	0.42684
2.56	-0.723	2.56	-0.633	2.56	-0.667	0.535	0.41603	0.453	0.43986
2.5603	-0.723	2.5603	-0.633	2.5603	-0.667	0.537	0.41023	0.455	0.43765
2.5607	-0.723	2.5607	-0.633	2.5607	-0.667	0.539	0.41783	0.458	0.45047
2.561	-0.723	2.561	-0.633	2.561	-0.667	0.542	0.44786	0.46	0.42844
2.5613	-0.723	2.5613	-0.633	2.5613	-0.667	0.544	0.40262	0.463	0.44246
2.5617	-0.723	2.5617	-0.633	2.5617	-0.667	0.547	0.39201	0.465	0.43906
2.562	-0.723	2.562	-0.633	2.562	-0.667	0.549	0.39681	0.468	0.46088
2.5623	-0.723	2.5623	-0.633	2.5623	-0.667	0.552	0.42204	0.47	0.41964
2.5627	-0.723	2.5627	-0.633	2.5627	-0.667	0.554	0.39361	0.473	0.46688
2.563	-0.723	2.563	-0.633	2.563	-0.667	0.557	0.41803	0.475	0.42925
2.5633	-0.723	2.5633	-0.633	2.5633	-0.667	0.559	0.41563	0.478	0.45347
2.5637	-0.723	2.5637	-0.633	2.5637	-0.667	0.562	0.43025	0.48	0.44827
2.564	-0.723	2.564	-0.633	2.564	-0.667	0.564	0.43745	0.483	0.39621
2.5643	-0.723	2.5643	-0.633	2.5643	-0.667	0.567	0.42224	0.485	0.46708
2.5647	-0.723	2.5647	-0.633	2.5647	-0.667	0.569	0.42104	0.488	0.45247
2.565	-0.723	2.565	-0.633	2.565	-0.667	0.572	0.45187	0.49	0.41303
2.5653	-0.723	2.5653	-0.633	2.5653	-0.667	0.574	0.382	0.492	0.44046
2.5657	-0.723	2.5657	-0.633	2.5657	-0.667	0.577	0.41023	0.495	0.44907
2.566	-0.723	2.566	-0.633	2.566	-0.667	0.579	0.43625	0.497	0.44106
2.5663	-0.723	2.5663	-0.633	2.5663	-0.667	0.581	0.40642	0.5	0.46228
2.5667	-0.723	2.5667	-0.633	2.5667	-0.667	0.584	0.42204	0.502	0.43946
2.567	-0.723	2.567	-0.633	2.567	-0.667	0.586	0.42784	0.505	0.42985
2.5673	-0.723	2.5673	-0.633	2.5673	-0.667	0.589	0.43005	0.507	0.41823
2.5677	-0.723	2.5677	-0.633	2.5677	-0.667	0.591	0.42504	0.51	0.44326
2.568	-0.723	2.568	-0.633	2.568	-0.667	0.594	0.39881	0.512	0.45808
2.5683	-0.723	2.5683	-0.633	2.5683	-0.667	0.596	0.42264	0.515	0.46288
2.5687	-0.723	2.5687	-0.633	2.5687	-0.667	0.599	0.39541	0.517	0.46508
2.569	-0.723	2.569	-0.633	2.569	-0.667	0.601	0.44746	0.52	0.39501
2.5693	-0.723	2.5693	-0.633	2.5693	-0.667	0.604	0.42925	0.522	0.42724
2.5697	-0.722	2.5697	-0.633	2.5697	-0.667	0.606	0.44206	0.525	0.45207
2.57	-0.722	2.57	-0.633	2.57	-0.667	0.609	0.42804	0.527	0.41823
2.5703	-0.722	2.5703	-0.633	2.5703	-0.667	0.611	0.42224	0.529	0.41944
2.5707	-0.722	2.5707	-0.633	2.5707	-0.667	0.614	0.43585	0.532	0.4809
2.571	-0.722	2.571	-0.633	2.571	-0.667	0.616	0.44666	0.534	0.45547
2.5713	-0.722	2.5713	-0.633	2.5713	-0.667	0.618	0.46168	0.537	0.46568
2.5717	-0.722	2.5717	-0.633	2.5717	-0.667	0.621	0.40442	0.539	0.46128
2.572	-0.722	2.572	-0.633	2.572	-0.667	0.623	0.46348	0.542	0.45367
2.5723	-0.722	2.5723	-0.633	2.5723	-0.667	0.626	0.43045	0.544	0.41843
2.5727	-0.723	2.5727	-0.633	2.5727	-0.667	0.628	0.42444	0.547	0.44026
2.573	-0.722	2.573	-0.633	2.573	-0.667	0.631	0.4839	0.549	0.4843
2.5733	-0.722	2.5733	-0.633	2.5733	-0.667	0.633	0.46729	0.552	0.46488
2.5737	-0.722	2.5737	-0.633	2.5737	-0.667	0.636	0.40422	0.554	0.47049
2.574	-0.722	2.574	-0.633	2.574	-0.667	0.638	0.44126	0.557	0.41823
2.5743	-0.722	2.5743	-0.633	2.5743	-0.667	0.641	0.40022	0.559	0.45047
2.5747	-0.723	2.5747	-0.633	2.5747	-0.667	0.643	0.44406	0.562	0.43505
2.575	-0.723	2.575	-0.633	2.575	-0.667	0.646	0.45387	0.564	0.47329
2.5753	-0.723	2.5753	-0.633	2.5753	-0.667	0.648	0.39501	0.567	0.46889
2.5757	-0.723	2.5757	-0.632	2.5757	-0.666	0.651	0.40442	0.569	0.46248
2.576	-0.723	2.576	-0.632	2.576	-0.666	0.653	0.42284	0.571	0.4853
2.5763	-0.723	2.5763	-0.632	2.5763	-0.666	0.656	0.37919	0.574	0.44786
2.5767	-0.723	2.5767	-0.633	2.5767	-0.666	0.658	0.3858	0.576	0.46228
2.577	-0.723	2.577	-0.632	2.577	-0.666	0.66	0.41243	0.579	0.45567
2.5773	-0.722	2.5773	-0.632	2.5773	-0.666	0.663	0.45287	0.581	0.42524
2.5777	-0.722	2.5777	-0.632	2.5777	-0.666	0.665	0.43605	0.584	0.44326
2.578	-0.722	2.578	-0.632	2.578	-0.666	0.668	0.45087	0.586	0.41503
2.5783	-0.722	2.5783	-0.632	2.5783	-0.666	0.67	0.45908	0.589	0.44646
2.5787	-0.722	2.5787	-0.633	2.5787	-0.666	0.673	0.40122	0.591	0.48811
2.579	-0.722	2.579	-0.632	2.579	-0.666	0.675	0.44907	0.594	0.46028
2.5793	-0.722	2.5793	-0.633	2.5793	-0.666	0.678	0.39821	0.596	0.45647
2.5797	-0.722	2.5797	-0.633	2.5797	-0.666	0.68	0.41964	0.599	0.44706
2.58	-0.722	2.58	-0.633	2.58	-0.666	0.683	0.44486	0.601	0.44907
2.5803	-0.722	2.5803	-0.632	2.5803	-0.666	0.685	0.40902	0.604	0.48891
2.5807	-0.722	2.5807	-0.633	2.5807	-0.666	0.688	0.42524	0.606	0.44026
2.581	-0.722	2.581	-0.632	2.581	-0.666	0.69	0.45107	0.608	0.45547
2.5813	-0.722	2.5813	-0.632	2.5813	-0.666	0.693	0.41863	0.611	0.43485
2.5817	-0.722	2.5817	-0.632	2.5817	-0.666	0.695	0.40102	0.613	0.42044
2.582	-0.722	2.582	-0.632	2.582	-0.666	0.697	0.40882	0.616	0.47409
2.5823	-0.722	2.5823	-0.632	2.5823	-0.666	0.7	0.43165	0.618	0.46228
2.5827	-0.722	2.5827	-0.632	2.5827	-0.666	0.702	0.41984	0.621	0.45587
2.583	-0.722	2.583	-0.632	2.583	-0.666	0.705	0.41823	0.623	0.44326
2.5833	-0.722	2.5833	-0.632	2.5833	-0.666	0.707	0.44426	0.626	0.42064
2.5837	-0.722	2.5837	-0.632	2.5837	-0.666	0.71	0.41643	0.628	0.44206
2.584	-0.722	2.584	-0.632	2.584	-0.666	0.712	0.45287	0.631	0.42004
2.5843	-0.722	2.5843	-0.632	2.5843	-0.666	0.715	0.42324	0.633	0.43105
2.5847	-0.722	2.5847	-0.632	2.5847	-0.666	0.717	0.43245	0.636	0.42464
2.585	-0.722	2.585	-0.632	2.585	-0.666	0.72	0.44666	0.638	0.45227
2.5853	-0.722	2.5853	-0.632	2.5853	-0.666	0.722	0.39941	0.641	0.43825
2.5857	-0.721	2.5857	-0.632	2.5857	-0.666	0.725	0.41563	0.643	0.45487
2.586	-0.722	2.586	-0.632	2.586	-0.666	0.727	0.40963	0.646	0.43525
2.5863	-0.721	2.5863	-0.632	2.5863	-0.666	0.73	0.44086	0.648	0.43665
2.5867	-0.721	2.5867	-0.632	2.5867	-0.666	0.732	0.45287	0.65	0.46648
2.587	-0.721	2.587	-0.632	2.587	-0.666	0.735	0.41483	0.653	0.4769
2.5873	-0.721	2.5873	-0.632	2.5873	-0.666	0.737	0.45067	0.655	0.47369
2.5877	-0.721	2.5877	-0.632	2.5877	-0.666	0.739	0.43045	0.658	0.42764
2.588	-0.721	2.588	-0.632	2.588	-0.666	0.742	0.42084	0.66	0.43926
2.5883	-0.721	2.5883	-0.632	2.5883	-0.666	0.744	0.40963	0.663	0.43705
2.5887	-0.721	2.5887	-0.632	2.5887	-0.666	0.747	0.41843	0.665	0.46608
2.589	-0.721	2.589	-0.632	2.589	-0.666	0.749	0.44066	0.668	0.42064
2.5893	-0.721	2.5893	-0.632	2.5893	-0.666	0.752	0.44626	0.67	0.45227
2.5897	-0.721	2.5897	-0.632	2.5897	-0.666	0.754	0.41863	0.673	0.46328
2.59	-0.721	2.59	-0.632	2.59	-0.666	0.757	0.37759	0.675	0.44546
2.5903	-0.721	2.5903	-0.632	2.5903	-0.666	0.759	0.44887	0.678	0.45928
2.5907	-0.721	2.5907	-0.632	2.5907	-0.666	0.762	0.44466	0.68	0.44346
2.591	-0.721	2.591	-0.632	2.591	-0.666	0.764	0.44606	0.683	0.45167
2.5913	-0.721	2.5913	-0.632	2.5913	-0.666	0.767	0.40062	0.685	0.43725
2.5917	-0.721	2.5917	-0.632	2.5917	-0.666	0.769	0.41303	0.687	0.44646
2.592	-0.721	2.592	-0.632	2.592	-0.666	0.772	0.43205	0.69	0.41563
2.5923	-0.721	2.5923	-0.632	2.5923	-0.666	0.774	0.33855	0.692	0.45547
2.5927	-0.721	2.5927	-0.632	2.5927	-0.666	0.776	0.42704	0.695	0.47249
2.593	-0.721	2.593	-0.632	2.593	-0.666	0.779	0.37859	0.697	0.42664
2.5933	-0.721	2.5933	-0.632	2.5933	-0.666	0.781	0.41023	0.7	0.41723
2.5937	-0.721	2.5937	-0.632	2.5937	-0.666	0.784	0.40682	0.702	0.44686
2.594	-0.721	2.594	-0.632	2.594	-0.666	0.786	0.41843	0.705	0.43405
2.5943	-0.721	2.5943	-0.632	2.5943	-0.666	0.789	0.40882	0.707	0.46308
2.5947	-0.721	2.5947	-0.631	2.5947	-0.666	0.791	0.40722	0.71	0.44386
2.595	-0.721	2.595	-0.632	2.595	-0.666	0.794	0.40983	0.712	0.43906
2.5953	-0.721	2.5953	-0.631	2.5953	-0.666	0.796	0.40222	0.715	0.46068
2.5957	-0.721	2.5957	-0.631	2.5957	-0.666	0.799	0.41843	0.717	0.46368
2.596	-0.721	2.596	-0.631	2.596	-0.666	0.801	0.3898	0.72	0.45267
2.5963	-0.721	2.5963	-0.631	2.5963	-0.666	0.804	0.40822	0.722	0.47569
2.5967	-0.721	2.5967	-0.631	2.5967	-0.666	0.806	0.39181	0.725	0.43385
2.597	-0.721	2.597	-0.631	2.597	-0.666	0.809	0.42184	0.727	0.46268
2.5973	-0.721	2.5973	-0.631	2.5973	-0.666	0.811	0.41803	0.729	0.44686
2.5977	-0.721	2.5977	-0.631	2.5977	-0.666	0.814	0.47149	0.732	0.45527
2.598	-0.721	2.598	-0.631	2.598	-0.666	0.816	0.40622	0.734	0.43305
2.5983	-0.721	2.5983	-0.631	2.5983	-0.666	0.818	0.37419	0.737	0.46228
2.5987	-0.721	2.5987	-0.631	2.5987	-0.666	0.821	0.45828	0.739	0.47529
2.599	-0.721	2.599	-0.631	2.599	-0.666	0.823	0.37759	0.742	0.44426
2.5993	-0.721	2.5993	-0.631	2.5993	-0.666	0.826	0.40822	0.744	0.4789
2.5997	-0.721	2.5997	-0.631	2.5997	-0.666	0.828	0.46128	0.747	0.46248
2.6	-0.721	2.6	-0.631	2.6	-0.666	0.831	0.44686	0.749	0.43365
2.6003	-0.721	2.6003	-0.631	2.6003	-0.666	0.833	0.43525	0.752	0.45727
2.6007	-0.721	2.6007	-0.631	2.6007	-0.666	0.836	0.39501	0.754	0.43005
2.601	-0.721	2.601	-0.631	2.601	-0.666	0.838	0.43805	0.757	0.46008
2.6013	-0.721	2.6013	-0.631	2.6013	-0.666	0.841	0.39261	0.759	0.46148
2.6017	-0.722	2.6017	-0.631	2.6017	-0.666	0.843	0.43345	0.762	0.44847
2.602	-0.722	2.602	-0.631	2.602	-0.666	0.846	0.43065	0.764	0.48911
2.6023	-0.722	2.6023	-0.631	2.6023	-0.666	0.848	0.39521	0.766	0.42204
2.6027	-0.722	2.6027	-0.631	2.6027	-0.666	0.851	0.43665	0.769	0.49411
2.603	-0.722	2.603	-0.631	2.603	-0.666	0.853	0.39982	0.771	0.4815
2.6033	-0.722	2.6033	-0.63	2.6033	-0.666	0.855	0.44867	0.774	0.41964
2.6037	-0.722	2.6037	-0.631	2.6037	-0.666	0.858	0.40682	0.776	0.46809
2.604	-0.722	2.604	-0.63	2.604	-0.666	0.86	0.43425	0.779	0.45127
2.6043	-0.722	2.6043	-0.63	2.6043	-0.666	0.863	0.43906	0.781	0.45808
2.6047	-0.722	2.6047	-0.63	2.6047	-0.666	0.865	0.41523	0.784	0.46809
2.605	-0.722	2.605	-0.63	2.605	-0.666	0.868	0.44446	0.786	0.45387
2.6053	-0.722	2.6053	-0.63	2.6053	-0.666	0.87	0.44566	0.789	0.42464
2.6057	-0.722	2.6057	-0.63	2.6057	-0.666	0.873	0.41663	0.791	0.4769
2.606	-0.722	2.606	-0.63	2.606	-0.666	0.875	0.3898	0.794	0.44746
2.6063	-0.722	2.6063	-0.63	2.6063	-0.666	0.878	0.43685	0.796	0.43445
2.6067	-0.722	2.6067	-0.63	2.6067	-0.666	0.88	0.43225	0.799	0.45267
2.607	-0.722	2.607	-0.63	2.607	-0.666	0.883	0.42624	0.801	0.44987
2.6073	-0.722	2.6073	-0.63	2.6073	-0.666	0.885	0.41643	0.804	0.47149
2.6077	-0.722	2.6077	-0.63	2.6077	-0.666	0.888	0.39361	0.806	0.4769
2.608	-0.722	2.608	-0.63	2.608	-0.666	0.89	0.39261	0.808	0.44226
2.6083	-0.722	2.6083	-0.63	2.6083	-0.666	0.893	0.36978	0.811	0.50392
2.6087	-0.722	2.6087	-0.63	2.6087	-0.666	0.895	0.41103	0.813	0.45387
2.609	-0.722	2.609	-0.63	2.609	-0.666	0.897	0.41723	0.816	0.4803
2.6093	-0.722	2.6093	-0.63	2.6093	-0.666	0.9	0.37819	0.818	0.45727
2.6097	-0.722	2.6097	-0.63	2.6097	-0.666	0.902	0.41163	0.821	0.44266
2.61	-0.721	2.61	-0.63	2.61	-0.666	0.905	0.39021	0.823	0.45808
2.6103	-0.721	2.6103	-0.63	2.6103	-0.666	0.907	0.45007	0.826	0.42985
2.6107	-0.721	2.6107	-0.63	2.6107	-0.666	0.91	0.42104	0.828	0.45447
2.611	-0.721	2.611	-0.63	2.611	-0.666	0.912	0.43986	0.831	0.44186
2.6113	-0.721	2.6113	-0.63	2.6113	-0.666	0.915	0.44466	0.833	0.43926
2.6117	-0.721	2.6117	-0.63	2.6117	-0.666	0.917	0.42424	0.836	0.44106
2.612	-0.721	2.612	-0.63	2.612	-0.666	0.92	0.45047	0.838	0.46228
2.6123	-0.721	2.6123	-0.63	2.6123	-0.666	0.922	0.42344	0.841	0.43765
2.6127	-0.721	2.6127	-0.63	2.6127	-0.666	0.925	0.39421	0.843	0.4801
2.613	-0.721	2.613	-0.63	2.613	-0.666	0.927	0.41783	0.845	0.46568
2.6133	-0.721	2.6133	-0.629	2.6133	-0.666	0.93	0.41223	0.848	0.44646
2.6137	-0.721	2.6137	-0.629	2.6137	-0.666	0.932	0.40963	0.85	0.46208
2.614	-0.721	2.614	-0.63	2.614	-0.666	0.934	0.42284	0.853	0.45808
2.6143	-0.721	2.6143	-0.629	2.6143	-0.666	0.937	0.39601	0.855	0.47249
2.6147	-0.721	2.6147	-0.629	2.6147	-0.666	0.939	0.37399	0.858	0.43986
2.615	-0.721	2.615	-0.629	2.615	-0.666	0.942	0.44686	0.86	0.44166
2.6153	-0.721	2.6153	-0.63	2.6153	-0.666	0.944	0.42284	0.863	0.47529
2.6157	-0.72	2.6157	-0.63	2.6157	-0.666	0.947	0.3876	0.865	0.46829
2.616	-0.72	2.616	-0.63	2.616	-0.666	0.949	0.41443	0.868	0.44546
2.6163	-0.72	2.6163	-0.63	2.6163	-0.666	0.952	0.44366	0.87	0.47069
2.6167	-0.72	2.6167	-0.63	2.6167	-0.666	0.954	0.43065	0.873	0.44486
2.617	-0.72	2.617	-0.63	2.617	-0.666	0.957	0.39921	0.875	0.47449
2.6173	-0.72	2.6173	-0.63	2.6173	-0.666	0.959	0.45607	0.878	0.46548
2.6177	-0.72	2.6177	-0.63	2.6177	-0.666	0.962	0.39621	0.88	0.45087
2.618	-0.72	2.618	-0.63	2.618	-0.666	0.964	0.42084	0.883	0.45307
2.6183	-0.72	2.6183	-0.63	2.6183	-0.666	0.967	0.43585	0.885	0.43425
2.6187	-0.72	2.6187	-0.63	2.6187	-0.666	0.969	0.40282	0.887	0.4839
2.619	-0.72	2.619	-0.63	2.619	-0.666	0.972	0.42384	0.89	0.46248
2.6193	-0.72	2.6193	-0.63	2.6193	-0.666	0.974	0.42965	0.892	0.45828
2.6197	-0.72	2.6197	-0.63	2.6197	-0.666	0.976	0.42664	0.895	0.42885
2.62	-0.72	2.62	-0.63	2.62	-0.666	0.979	0.40222	0.897	0.45808
2.6203	-0.72	2.6203	-0.63	2.6203	-0.666	0.981	0.41984	0.9	0.44306
2.6207	-0.72	2.6207	-0.63	2.6207	-0.666	0.984	0.41423	0.902	0.49672
2.621	-0.72	2.621	-0.63	2.621	-0.666	0.986	0.43225	0.905	0.47029
2.6213	-0.72	2.6213	-0.63	2.6213	-0.666	0.989	0.42484	0.907	0.42224
2.6217	-0.72	2.6217	-0.63	2.6217	-0.666	0.991	0.42424	0.91	0.45627
2.622	-0.72	2.622	-0.63	2.622	-0.666	0.994	0.42544	0.912	0.4785
2.6223	-0.719	2.6223	-0.63	2.6223	-0.666	0.996	0.45988	0.915	0.45948
2.6227	-0.719	2.6227	-0.63	2.6227	-0.666	0.999	0.41043	0.917	0.46969
2.623	-0.719	2.623	-0.63	2.623	-0.666	1.001	0.3886	0.92	0.44506
2.6233	-0.719	2.6233	-0.63	2.6233	-0.666	1.004	0.45247	0.922	0.47089
2.6237	-0.719	2.6237	-0.63	2.6237	-0.666	1.006	0.40162	0.924	0.43805
2.624	-0.719	2.624	-0.63	2.624	-0.666	1.009	0.42624	0.927	0.43645
2.6243	-0.719	2.6243	-0.63	2.6243	-0.666	1.011	0.40342	0.929	0.47549
2.6247	-0.719	2.6247	-0.63	2.6247	-0.666	1.013	0.42885	0.932	0.47029
2.625	-0.719	2.625	-0.63	2.625	-0.666	1.016	0.41343	0.934	0.46148
2.6253	-0.719	2.6253	-0.63	2.6253	-0.665	1.018	0.39201	0.937	0.42164
2.6257	-0.719	2.6257	-0.63	2.6257	-0.666	1.021	0.43625	0.939	0.43886
2.626	-0.719	2.626	-0.63	2.626	-0.665	1.023	0.42304	0.942	0.45888
2.6263	-0.718	2.6263	-0.63	2.6263	-0.665	1.026	0.43365	0.944	0.43505
2.6267	-0.718	2.6267	-0.63	2.6267	-0.665	1.028	0.42784	0.947	0.46208
2.627	-0.718	2.627	-0.63	2.627	-0.665	1.031	0.40983	0.949	0.41063
2.6273	-0.718	2.6273	-0.63	2.6273	-0.665	1.033	0.42444	0.952	0.45768
2.6277	-0.718	2.6277	-0.63	2.6277	-0.665	1.036	0.35136	0.954	0.46468
2.628	-0.718	2.628	-0.63	2.628	-0.665	1.038	0.40902	0.957	0.45447
2.6283	-0.718	2.6283	-0.63	2.6283	-0.665	1.041	0.44766	0.959	0.45087
2.6287	-0.718	2.6287	-0.63	2.6287	-0.665	1.043	0.3856	0.961	0.39641
2.629	-0.718	2.629	-0.63	2.629	-0.665	1.046	0.43045	0.964	0.41903
2.6293	-0.718	2.6293	-0.63	2.6293	-0.665	1.048	0.44366	0.966	0.46128
2.6297	-0.718	2.6297	-0.63	2.6297	-0.665	1.051	0.42584	0.969	0.44106
2.63	-0.718	2.63	-0.63	2.63	-0.665	1.053	0.39821	0.971	0.46008
2.6303	-0.717	2.6303	-0.63	2.6303	-0.665	1.055	0.40762	0.974	0.47449
2.6307	-0.717	2.6307	-0.63	2.6307	-0.665	1.058	0.42584	0.976	0.43205
2.631	-0.717	2.631	-0.63	2.631	-0.664	1.06	0.38019	0.979	0.44626
2.6313	-0.717	2.6313	-0.63	2.6313	-0.664	1.063	0.43065	0.981	0.42484
2.6317	-0.717	2.6317	-0.63	2.6317	-0.664	1.065	0.41944	0.984	0.45547
2.632	-0.717	2.632	-0.63	2.632	-0.664	1.068	0.37539	0.986	0.47089
2.6323	-0.717	2.6323	-0.63	2.6323	-0.664	1.07	0.44987	0.989	0.42444
2.6327	-0.717	2.6327	-0.63	2.6327	-0.664	1.073	0.40622	0.991	0.39121
2.633	-0.717	2.633	-0.63	2.633	-0.664	1.075	0.39581	0.994	0.44246
2.6333	-0.717	2.6333	-0.63	2.6333	-0.664	1.078	0.41863	0.996	0.45167
2.6337	-0.716	2.6337	-0.63	2.6337	-0.664	1.08	0.39421	0.999	0.44927
2.634	-0.716	2.634	-0.63	2.634	-0.664	1.083	0.41623	1.001	0.44146
2.6343	-0.716	2.6343	-0.63	2.6343	-0.664	1.085	0.40462	1.003	0.47269
2.6347	-0.716	2.6347	-0.63	2.6347	-0.664	1.088	0.37199	1.006	0.45007
2.635	-0.716	2.635	-0.63	2.635	-0.664	1.09	0.42044	1.008	0.42184
2.6353	-0.716	2.6353	-0.63	2.6353	-0.664	1.092	0.40862	1.011	0.43565
2.6357	-0.716	2.6357	-0.63	2.6357	-0.664	1.095	0.39861	1.013	0.4793
2.636	-0.716	2.636	-0.63	2.636	-0.664	1.097	0.40722	1.016	0.43825
2.6363	-0.715	2.6363	-0.63	2.6363	-0.664	1.1	0.41223	1.018	0.45828
2.6367	-0.715	2.6367	-0.63	2.6367	-0.664	1.102	0.43485	1.021	0.42264
2.637	-0.715	2.637	-0.63	2.637	-0.664	1.105	0.37159	1.023	0.45107
2.6373	-0.715	2.6373	-0.63	2.6373	-0.664	1.107	0.42584	1.026	0.41223
2.6377	-0.715	2.6377	-0.63	2.6377	-0.664	1.11	0.43205	1.028	0.46368
2.638	-0.715	2.638	-0.63	2.638	-0.664	1.112	0.37119	1.031	0.45047
2.6383	-0.715	2.6383	-0.63	2.6383	-0.664	1.115	0.36558	1.033	0.46408
2.6387	-0.715	2.6387	-0.63	2.6387	-0.664	1.117	0.37299	1.036	0.41863
2.639	-0.715	2.639	-0.63	2.639	-0.664	1.12	0.41984	1.038	0.44146
2.6393	-0.714	2.6393	-0.629	2.6393	-0.664	1.122	0.43906	1.04	0.44766
2.6397	-0.714	2.6397	-0.629	2.6397	-0.664	1.125	0.42864	1.043	0.43185
2.64	-0.714	2.64	-0.629	2.64	-0.664	1.127	0.43846	1.045	0.43585
2.6403	-0.714	2.6403	-0.629	2.6403	-0.664	1.13	0.43505	1.048	0.44346
2.6407	-0.714	2.6407	-0.629	2.6407	-0.664	1.132	0.45848	1.05	0.43725
2.641	-0.714	2.641	-0.629	2.641	-0.664	1.134	0.42905	1.053	0.40963
2.6413	-0.714	2.6413	-0.629	2.6413	-0.664	1.137	0.41623	1.055	0.45527
2.6417	-0.714	2.6417	-0.629	2.6417	-0.664	1.139	0.43365	1.058	0.41583
2.642	-0.714	2.642	-0.629	2.642	-0.664	1.142	0.41903	1.06	0.42744
2.6423	-0.714	2.6423	-0.629	2.6423	-0.664	1.144	0.37739	1.063	0.45828
2.6427	-0.713	2.6427	-0.629	2.6427	-0.664	1.147	0.39381	1.065	0.45167
2.643	-0.713	2.643	-0.629	2.643	-0.664	1.149	0.43005	1.068	0.47449
2.6433	-0.713	2.6433	-0.629	2.6433	-0.664	1.152	0.40922	1.07	0.44466
2.6437	-0.713	2.6437	-0.629	2.6437	-0.664	1.154	0.40662	1.073	0.46488
2.644	-0.713	2.644	-0.629	2.644	-0.664	1.157	0.41583	1.075	0.41883
2.6443	-0.713	2.6443	-0.629	2.6443	-0.664	1.159	0.42184	1.078	0.49091
2.6447	-0.713	2.6447	-0.629	2.6447	-0.664	1.162	0.43065	1.08	0.44967
2.645	-0.713	2.645	-0.629	2.645	-0.664	1.164	0.40602	1.082	0.41823
2.6453	-0.713	2.6453	-0.629	2.6453	-0.664	1.167	0.40362	1.085	0.44246
2.6457	-0.713	2.6457	-0.629	2.6457	-0.664	1.169	0.40242	1.087	0.43785
2.646	-0.713	2.646	-0.629	2.646	-0.664	1.171	0.3854	1.09	0.43765
2.6463	-0.713	2.6463	-0.629	2.6463	-0.664	1.174	0.40922	1.092	0.43866
2.6467	-0.713	2.6467	-0.628	2.6467	-0.665	1.176	0.43085	1.095	0.45988
2.647	-0.713	2.647	-0.629	2.647	-0.665	1.179	0.44666	1.097	0.43785
2.6473	-0.713	2.6473	-0.629	2.6473	-0.665	1.181	0.3854	1.1	0.45087
2.6477	-0.713	2.6477	-0.629	2.6477	-0.665	1.184	0.40922	1.102	0.46969
2.648	-0.713	2.648	-0.629	2.648	-0.665	1.186	0.43805	1.105	0.43045
2.6483	-0.713	2.6483	-0.629	2.6483	-0.665	1.189	0.39821	1.107	0.44766
2.6487	-0.713	2.6487	-0.629	2.6487	-0.665	1.191	0.43105	1.11	0.46148
2.649	-0.713	2.649	-0.629	2.649	-0.665	1.194	0.43886	1.112	0.45347
2.6493	-0.713	2.6493	-0.628	2.6493	-0.665	1.196	0.43345	1.115	0.45087
2.6497	-0.713	2.6497	-0.629	2.6497	-0.665	1.199	0.37879	1.117	0.44947
2.65	-0.713	2.65	-0.629	2.65	-0.665	1.201	0.3894	1.119	0.44146
2.6503	-0.713	2.6503	-0.629	2.6503	-0.665	1.204	0.40902	1.122	0.44606
2.6507	-0.713	2.6507	-0.628	2.6507	-0.665	1.206	0.3862	1.124	0.42304
2.651	-0.713	2.651	-0.628	2.651	-0.665	1.208	0.41003	1.127	0.43665
2.6513	-0.713	2.6513	-0.628	2.6513	-0.665	1.211	0.42905	1.129	0.43665
2.6517	-0.713	2.6517	-0.628	2.6517	-0.664	1.213	0.43605	1.132	0.46408
2.652	-0.713	2.652	-0.628	2.652	-0.664	1.216	0.43966	1.134	0.44546
2.6523	-0.713	2.6523	-0.628	2.6523	-0.664	1.218	0.41863	1.137	0.44526
2.6527	-0.713	2.6527	-0.628	2.6527	-0.664	1.221	0.41103	1.139	0.45267
2.653	-0.713	2.653	-0.628	2.653	-0.664	1.223	0.41723	1.142	0.4807
2.6533	-0.713	2.6533	-0.628	2.6533	-0.664	1.226	0.43165	1.144	0.44206
2.6537	-0.713	2.6537	-0.628	2.6537	-0.664	1.228	0.40302	1.147	0.41563
2.654	-0.713	2.654	-0.628	2.654	-0.664	1.231	0.42704	1.149	0.45087
2.6543	-0.713	2.6543	-0.628	2.6543	-0.664	1.233	0.39961	1.152	0.45067
2.6547	-0.713	2.6547	-0.628	2.6547	-0.664	1.236	0.42324	1.154	0.42364
2.655	-0.714	2.655	-0.628	2.655	-0.664	1.238	0.3856	1.157	0.43145
2.6553	-0.714	2.6553	-0.628	2.6553	-0.664	1.241	0.37239	1.159	0.44386
2.6557	-0.714	2.6557	-0.628	2.6557	-0.664	1.243	0.42624	1.161	0.46929
2.656	-0.714	2.656	-0.628	2.656	-0.664	1.246	0.41143	1.164	0.46829
2.6563	-0.714	2.6563	-0.628	2.6563	-0.663	1.248	0.37439	1.166	0.46889
2.6567	-0.714	2.6567	-0.628	2.6567	-0.663	1.25	0.39861	1.169	0.43225
2.657	-0.714	2.657	-0.628	2.657	-0.663	1.253	0.40142	1.171	0.45287
2.6573	-0.714	2.6573	-0.628	2.6573	-0.662	1.255	0.40082	1.174	0.44106
2.6577	-0.714	2.6577	-0.628	2.6577	-0.662	1.258	0.39481	1.176	0.42724
2.658	-0.714	2.658	-0.628	2.658	-0.662	1.26	0.39181	1.179	0.44066
2.6583	-0.714	2.6583	-0.628	2.6583	-0.662	1.263	0.40702	1.181	0.44326
2.6587	-0.715	2.6587	-0.628	2.6587	-0.661	1.265	0.3828	1.184	0.42864
2.659	-0.715	2.659	-0.628	2.659	-0.661	1.268	0.41964	1.186	0.44026
2.6593	-0.715	2.6593	-0.628	2.6593	-0.661	1.27	0.39781	1.189	0.45367
2.6597	-0.715	2.6597	-0.628	2.6597	-0.66	1.273	0.43946	1.191	0.42224
2.66	-0.715	2.66	-0.628	2.66	-0.66	1.275	0.382	1.194	0.51213
2.6603	-0.715	2.6603	-0.628	2.6603	-0.66	1.278	0.42224	1.196	0.46508
2.6607	-0.715	2.6607	-0.627	2.6607	-0.66	1.28	0.40242	1.198	0.42524
2.661	-0.715	2.661	-0.627	2.661	-0.66	1.283	0.31272	1.201	0.44546
2.6613	-0.715	2.6613	-0.627	2.6613	-0.659	1.285	0.37619	1.203	0.43145
2.6617	-0.715	2.6617	-0.627	2.6617	-0.659	1.287	0.42324	1.206	0.42844
2.662	-0.715	2.662	-0.626	2.662	-0.659	1.29	0.40922	1.208	0.50913
2.6623	-0.715	2.6623	-0.626	2.6623	-0.659	1.292	0.35397	1.211	0.43545
2.6627	-0.715	2.6627	-0.625	2.6627	-0.659	1.295	0.41863	1.213	0.45427
2.663	-0.715	2.663	-0.624	2.663	-0.658	1.297	0.42925	1.216	0.42404
2.6633	-0.715	2.6633	-0.624	2.6633	-0.658	1.3	0.41783	1.218	0.47029
2.6637	-0.715	2.6637	-0.622	2.6637	-0.658	1.302	0.39681	1.221	0.45347
2.664	-0.715	2.664	-0.621	2.664	-0.658	1.305	0.3892	1.223	0.45888
2.6643	-0.715	2.6643	-0.619	2.6643	-0.658	1.307	0.37659	1.226	0.43645
2.6647	-0.715	2.6647	-0.618	2.6647	-0.658	1.31	0.3892	1.228	0.43305
2.665	-0.715	2.665	-0.615	2.665	-0.658	1.312	0.40682	1.231	0.46628
2.6653	-0.715	2.6653	-0.613	2.6653	-0.658	1.315	0.37159	1.233	0.43946
2.6657	-0.714	2.6657	-0.609	2.6657	-0.658	1.317	0.40462	1.236	0.41623
2.666	-0.714	2.666	-0.606	2.666	-0.658	1.32	0.44026	1.238	0.45487
2.6663	-0.714	2.6663	-0.601	2.6663	-0.658	1.322	0.44446	1.24	0.43065
2.6667	-0.713	2.6667	-0.596	2.6667	-0.658	1.325	0.39821	1.243	0.43125
2.667	-0.713	2.667	-0.589	2.667	-0.658	1.327	0.39901	1.245	0.46408
2.6673	-0.712	2.6673	-0.582	2.6673	-0.658	1.329	0.34436	1.248	0.49091
2.6677	-0.711	2.6677	-0.573	2.6677	-0.658	1.332	0.41903	1.25	0.43385
2.668	-0.71	2.668	-0.563	2.668	-0.658	1.334	0.40983	1.253	0.46648
2.6683	-0.708	2.6683	-0.551	2.6683	-0.658	1.337	0.37619	1.255	0.44947
2.6687	-0.707	2.6687	-0.537	2.6687	-0.658	1.339	0.42684	1.258	0.44206
2.669	-0.705	2.669	-0.52	2.669	-0.658	1.342	0.3874	1.26	0.44426
2.6693	-0.702	2.6693	-0.501	2.6693	-0.658	1.344	0.40782	1.263	0.46729
2.6697	-0.7	2.6697	-0.48	2.6697	-0.658	1.347	0.41603	1.265	0.44466
2.67	-0.696	2.67	-0.455	2.67	-0.658	1.349	0.42704	1.268	0.43946
2.6703	-0.692	2.6703	-0.426	2.6703	-0.658	1.352	0.45167	1.27	0.44606
2.6707	-0.688	2.6707	-0.393	2.6707	-0.658	1.354	0.36558	1.273	0.42584
2.671	-0.682	2.671	-0.355	2.671	-0.658	1.357	0.42925	1.275	0.46188
2.6713	-0.676	2.6713	-0.312	2.6713	-0.658	1.359	0.3826	1.277	0.41343
2.6717	-0.668	2.6717	-0.263	2.6717	-0.658	1.362	0.42905	1.28	0.46348
2.672	-0.66	2.672	-0.207	2.672	-0.658	1.364	0.36978	1.282	0.46929
2.6723	-0.65	2.6723	-0.144	2.6723	-0.658	1.366	0.37619	1.285	0.45707
2.6727	-0.638	2.6727	-0.074	2.6727	-0.658	1.369	0.40782	1.287	0.46288
2.673	-0.624	2.673	0.006	2.673	-0.658	1.371	0.42284	1.29	0.46588
2.6733	-0.609	2.6733	0.095	2.6733	-0.658	1.374	0.39261	1.292	0.45367
2.6737	-0.591	2.6737	0.195	2.6737	-0.659	1.376	0.42584	1.295	0.44186
2.674	-0.57	2.674	0.306	2.674	-0.659	1.379	0.41523	1.297	0.4799
2.6743	-0.547	2.6743	0.43	2.6743	-0.659	1.381	0.40142	1.3	0.45227
2.6747	-0.52	2.6747	0.567	2.6747	-0.66	1.384	0.40702	1.302	0.42444
2.675	-0.489	2.675	0.719	2.675	-0.66	1.386	0.37159	1.305	0.42864
2.6753	-0.455	2.6753	0.887	2.6753	-0.66	1.389	0.37759	1.307	0.43986
2.6757	-0.415	2.6757	1.071	2.6757	-0.661	1.391	0.37219	1.31	0.44566
2.676	-0.371	2.676	1.274	2.676	-0.661	1.394	0.39521	1.312	0.45147
2.6763	-0.321	2.6763	1.495	2.6763	-0.661	1.396	0.386	1.315	0.43145
2.6767	-0.265	2.6767	1.738	2.6767	-0.661	1.399	0.40242	1.317	0.43225
2.677	-0.202	2.677	2.001	2.677	-0.661	1.401	0.37299	1.319	0.46468
2.6773	-0.131	2.6773	2.287	2.6773	-0.662	1.404	0.42644	1.322	0.43165
2.6777	-0.053	2.6777	2.597	2.6777	-0.662	1.406	0.42644	1.324	0.45187
2.678	0.035	2.678	2.931	2.678	-0.662	1.408	0.40602	1.327	0.44526
2.6783	0.132	2.6783	3.291	2.6783	-0.662	1.411	0.42404	1.329	0.43025
2.6787	0.239	2.6787	3.678	2.6787	-0.662	1.413	0.40462	1.332	0.43585
2.679	0.358	2.679	4.092	2.679	-0.662	1.416	0.3844	1.334	0.42564
2.6793	0.488	2.6793	4.535	2.6793	-0.662	1.418	0.41363	1.337	0.44026
2.6797	0.632	2.6797	5.005	2.6797	-0.662	1.421	0.41363	1.339	0.43986
2.68	0.789	2.68	5.506	2.68	-0.662	1.423	0.39801	1.342	0.42945
2.6803	0.961	2.6803	6.035	2.6803	-0.662	1.426	0.37959	1.344	0.44106
2.6807	1.148	2.6807	6.595	2.6807	-0.662	1.428	0.42424	1.347	0.3874
2.681	1.352	2.681	7.185	2.681	-0.662	1.431	0.35837	1.349	0.41663
2.6813	1.573	2.6813	7.804	2.6813	-0.662	1.433	0.40362	1.352	0.47409
2.6817	1.811	2.6817	8.453	2.6817	-0.662	1.436	0.37379	1.354	0.45307
2.682	2.069	2.682	9.131	2.682	-0.662	1.438	0.34956	1.356	0.42804
2.6823	2.346	2.6823	9.838	2.6823	-0.662	1.441	0.40502	1.359	0.43966
2.6827	2.644	2.6827	10.572	2.6827	-0.662	1.443	0.43585	1.361	0.42604
2.683	2.962	2.683	11.333	2.683	-0.662	1.445	0.40542	1.364	0.44907
2.6833	3.303	2.6833	12.121	2.6833	-0.662	1.448	0.43185	1.366	0.46548
2.6837	3.665	2.6837	12.932	2.6837	-0.662	1.45	0.41984	1.369	0.46228
2.684	4.05	2.684	13.767	2.684	-0.662	1.453	0.3816	1.371	0.44867
2.6843	4.458	2.6843	14.622	2.6843	-0.661	1.455	0.37259	1.374	0.45187
2.6847	4.889	2.6847	15.497	2.6847	-0.661	1.458	0.46188	1.376	0.47029
2.685	5.343	2.685	16.389	2.685	-0.661	1.46	0.34596	1.379	0.45988
2.6853	5.82	2.6853	17.296	2.6853	-0.661	1.463	0.42044	1.381	0.45207
2.6857	6.321	2.6857	18.216	2.6857	-0.66	1.465	0.39361	1.384	0.44666
2.686	6.845	2.686	19.147	2.686	-0.66	1.468	0.37959	1.386	0.45007
2.6863	7.391	2.6863	20.085	2.6863	-0.66	1.47	0.40082	1.389	0.40402
2.6867	7.96	2.6867	21.03	2.6867	-0.66	1.473	0.40022	1.391	0.43966
2.687	8.55	2.687	21.976	2.687	-0.66	1.475	0.40462	1.394	0.47189
2.6873	9.16	2.6873	22.923	2.6873	-0.659	1.478	0.40202	1.396	0.42624
2.6877	9.791	2.6877	23.867	2.6877	-0.659	1.48	0.37279	1.398	0.45567
2.688	10.441	2.688	24.805	2.688	-0.659	1.483	0.41423	1.401	0.42364
2.6883	11.108	2.6883	25.734	2.6883	-0.659	1.485	0.39741	1.403	0.46308
2.6887	11.791	2.6887	26.651	2.6887	-0.658	1.487	0.36398	1.406	0.43846
2.689	12.49	2.689	27.554	2.689	-0.658	1.49	0.3852	1.408	0.42024
2.6893	13.202	2.6893	28.44	2.6893	-0.658	1.492	0.3886	1.411	0.44126
2.6897	13.925	2.6897	29.305	2.6897	-0.657	1.495	0.41523	1.413	0.40602
2.69	14.659	2.69	30.147	2.69	-0.657	1.497	0.42104	1.416	0.45007
2.6903	15.4	2.6903	30.964	2.6903	-0.657	1.5	0.37919	1.418	0.40522
2.6907	16.148	2.6907	31.752	2.6907	-0.657	1.502	0.39	1.421	0.41403
2.691	16.9	2.691	32.509	2.691	-0.656	1.505	0.40342	1.423	0.43906
2.6913	17.653	2.6913	33.233	2.6913	-0.656	1.507	0.389	1.426	0.43866
2.6917	18.407	2.6917	33.921	2.6917	-0.656	1.51	0.39061	1.428	0.44446
2.692	19.158	2.692	34.571	2.692	-0.655	1.512	0.42704	1.431	0.46188
2.6923	19.905	2.6923	35.18	2.6923	-0.655	1.515	0.41383	1.433	0.41603
2.6927	20.644	2.6927	35.747	2.6927	-0.655	1.517	0.39561	1.435	0.40602
2.693	21.374	2.693	36.27	2.693	-0.654	1.52	0.37959	1.438	0.44226
2.6933	22.093	2.6933	36.748	2.6933	-0.654	1.522	0.39821	1.44	0.46909
2.6937	22.799	2.6937	37.177	2.6937	-0.654	1.524	0.42424	1.443	0.42905
2.694	23.488	2.694	37.558	2.694	-0.653	1.527	0.33275	1.445	0.50092
2.6943	24.159	2.6943	37.889	2.6943	-0.653	1.529	0.36398	1.448	0.41603
2.6947	24.809	2.6947	38.169	2.6947	-0.653	1.532	0.38039	1.45	0.45207
2.695	25.438	2.695	38.396	2.695	-0.653	1.534	0.41463	1.453	0.40482
2.6953	26.042	2.6953	38.571	2.6953	-0.653	1.537	0.40522	1.455	0.44046
2.6957	26.619	2.6957	38.692	2.6957	-0.652	1.539	0.3808	1.458	0.44746
2.696	27.168	2.696	38.76	2.696	-0.652	1.542	0.3842	1.46	0.45347
2.6963	27.687	2.6963	38.774	2.6963	-0.652	1.544	0.39521	1.463	0.46048
2.6967	28.174	2.6967	38.735	2.6967	-0.652	1.547	0.41984	1.465	0.44046
2.697	28.627	2.697	38.642	2.697	-0.652	1.549	0.39081	1.468	0.44146
2.6973	29.046	2.6973	38.496	2.6973	-0.652	1.552	0.42124	1.47	0.44226
2.6977	29.428	2.6977	38.297	2.6977	-0.652	1.554	0.43966	1.473	0.42584
2.698	29.773	2.698	38.046	2.698	-0.652	1.557	0.40002	1.475	0.42444
2.6983	30.079	2.6983	37.745	2.6983	-0.652	1.559	0.37279	1.477	0.46348
2.6987	30.345	2.6987	37.395	2.6987	-0.651	1.562	0.35777	1.48	0.42044
2.699	30.571	2.699	36.996	2.699	-0.651	1.564	0.40282	1.482	0.42885
2.6993	30.755	2.6993	36.55	2.6993	-0.651	1.566	0.39161	1.485	0.42864
2.6997	30.898	2.6997	36.06	2.6997	-0.651	1.569	0.42424	1.487	0.42264
2.7	30.998	2.7	35.526	2.7	-0.651	1.571	0.42905	1.49	0.43245
2.7003	31.056	2.7003	34.952	2.7003	-0.651	1.574	0.41343	1.492	0.46308
2.7007	31.07	2.7007	34.338	2.7007	-0.651	1.576	0.40502	1.495	0.44526
2.701	31.043	2.701	33.688	2.701	-0.651	1.579	0.34075	1.497	0.46408
2.7013	30.972	2.7013	33.004	2.7013	-0.651	1.581	0.42304	1.5	0.44266
2.7017	30.86	2.7017	32.289	2.7017	-0.652	1.584	0.41984	1.502	0.47089
2.702	30.705	2.702	31.544	2.702	-0.652	1.586	0.41483	1.505	0.45547
2.7023	30.51	2.7023	30.774	2.7023	-0.652	1.589	0.40562	1.507	0.41323
2.7027	30.274	2.7027	29.98	2.7027	-0.652	1.591	0.33074	1.51	0.44706
2.703	29.999	2.703	29.165	2.703	-0.652	1.594	0.40042	1.512	0.43805
2.7033	29.685	2.7033	28.332	2.7033	-0.652	1.596	0.40862	1.514	0.43665
2.7037	29.334	2.7037	27.484	2.7037	-0.653	1.599	0.42104	1.517	0.46789
2.704	28.947	2.704	26.624	2.704	-0.653	1.601	0.34536	1.519	0.45868
2.7043	28.526	2.7043	25.755	2.7043	-0.653	1.603	0.41283	1.522	0.44066
2.7047	28.071	2.7047	24.88	2.7047	-0.653	1.606	0.3844	1.524	0.42824
2.705	27.586	2.705	24.001	2.705	-0.654	1.608	0.39641	1.527	0.45407
2.7053	27.071	2.7053	23.121	2.7053	-0.654	1.611	0.39961	1.529	0.52354
2.7057	26.529	2.7057	22.243	2.7057	-0.654	1.613	0.37099	1.532	0.45848
2.706	25.961	2.706	21.368	2.706	-0.654	1.616	0.34696	1.534	0.44666
2.7063	25.369	2.7063	20.501	2.7063	-0.655	1.618	0.40742	1.537	0.44006
2.7067	24.756	2.7067	19.642	2.7067	-0.655	1.621	0.40182	1.539	0.44186
2.707	24.124	2.707	18.795	2.707	-0.655	1.623	0.46188	1.542	0.39281
2.7073	23.475	2.7073	17.96	2.7073	-0.655	1.626	0.38019	1.544	0.4789
2.7077	22.811	2.7077	17.14	2.7077	-0.656	1.628	0.3808	1.547	0.42344
2.708	22.134	2.708	16.337	2.708	-0.656	1.631	0.42384	1.549	0.46008
2.7083	21.448	2.7083	15.552	2.7083	-0.656	1.633	0.41163	1.552	0.44406
2.7087	20.752	2.7087	14.786	2.7087	-0.657	1.636	0.39241	1.554	0.44226
2.709	20.052	2.709	14.041	2.709	-0.657	1.638	0.40362	1.556	0.46088
2.7093	19.347	2.7093	13.318	2.7093	-0.657	1.641	0.35537	1.559	0.48951
2.7097	18.64	2.7097	12.617	2.7097	-0.658	1.643	0.39721	1.561	0.43125
2.71	17.935	2.71	11.94	2.71	-0.658	1.645	0.39061	1.564	0.44046
2.7103	17.231	2.7103	11.287	2.7103	-0.658	1.648	0.39181	1.566	0.49391
2.7107	16.532	2.7107	10.657	2.7107	-0.659	1.65	0.37979	1.569	0.44466
2.711	15.839	2.711	10.053	2.711	-0.659	1.653	0.35197	1.571	0.45187
2.7113	15.154	2.7113	9.473	2.7113	-0.659	1.655	0.3838	1.574	0.46188
2.7117	14.479	2.7117	8.918	2.7117	-0.659	1.658	0.39441	1.576	0.42444
2.712	13.814	2.712	8.388	2.712	-0.66	1.66	0.40482	1.579	0.44526
2.7123	13.162	2.7123	7.882	2.7123	-0.66	1.663	0.42344	1.581	0.41103
2.7127	12.523	2.7127	7.4	2.7127	-0.66	1.665	0.42644	1.584	0.43866
2.713	11.9	2.713	6.942	2.713	-0.66	1.668	0.42824	1.586	0.44326
2.7133	11.292	2.7133	6.507	2.7133	-0.66	1.67	0.40502	1.589	0.45327
2.7137	10.701	2.7137	6.094	2.7137	-0.661	1.673	0.41023	1.591	0.43545
2.714	10.127	2.714	5.704	2.714	-0.661	1.675	0.37439	1.593	0.43966
2.7143	9.572	2.7143	5.335	2.7143	-0.661	1.678	0.41743	1.596	0.44066
2.7147	9.035	2.7147	4.986	2.7147	-0.661	1.68	0.40602	1.598	0.45227
2.715	8.518	2.715	4.658	2.715	-0.661	1.682	0.43525	1.601	0.44086
2.7153	8.019	2.7153	4.348	2.7153	-0.661	1.685	0.42044	1.603	0.43345
2.7157	7.541	2.7157	4.057	2.7157	-0.662	1.687	0.40322	1.606	0.41143
2.716	7.082	2.716	3.783	2.716	-0.662	1.69	0.36198	1.608	0.42344
2.7163	6.643	2.7163	3.526	2.7163	-0.662	1.692	0.39521	1.611	0.42084
2.7167	6.223	2.7167	3.284	2.7167	-0.662	1.695	0.35257	1.613	0.45227
2.717	5.823	2.717	3.057	2.717	-0.662	1.697	0.36878	1.616	0.45908
2.7173	5.441	2.7173	2.845	2.7173	-0.662	1.7	0.40842	1.618	0.42985
2.7177	5.079	2.7177	2.646	2.7177	-0.662	1.702	0.36158	1.621	0.43185
2.718	4.735	2.718	2.46	2.718	-0.662	1.705	0.3846	1.623	0.48991
2.7183	4.409	2.7183	2.285	2.7183	-0.662	1.707	0.41403	1.626	0.41743
2.7187	4.101	2.7187	2.122	2.7187	-0.662	1.71	0.43205	1.628	0.44086
2.719	3.809	2.719	1.97	2.719	-0.662	1.712	0.35497	1.63	0.45107
2.7193	3.534	2.7193	1.827	2.7193	-0.663	1.715	0.37739	1.633	0.43045
2.7197	3.274	2.7197	1.693	2.7197	-0.663	1.717	0.383	1.635	0.45848
2.72	3.03	2.72	1.568	2.72	-0.663	1.72	0.37099	1.638	0.43906
2.7203	2.801	2.7203	1.451	2.7203	-0.663	1.722	0.39581	1.64	0.3844
2.7207	2.585	2.7207	1.342	2.7207	-0.663	1.724	0.3818	1.643	0.46088
2.721	2.383	2.721	1.24	2.721	-0.663	1.727	0.37599	1.645	0.40742
2.7213	2.193	2.7213	1.144	2.7213	-0.663	1.729	0.43966	1.648	0.45547
2.7217	2.015	2.7217	1.054	2.7217	-0.663	1.732	0.386	1.65	0.45988
2.722	1.849	2.722	0.97	2.722	-0.663	1.734	0.39961	1.653	0.40422
2.7223	1.694	2.7223	0.891	2.7223	-0.663	1.737	0.42024	1.655	0.44987
2.7227	1.549	2.7227	0.816	2.7227	-0.663	1.739	0.36798	1.658	0.46148
2.723	1.414	2.723	0.747	2.723	-0.663	1.742	0.43445	1.66	0.46969
2.7233	1.288	2.7233	0.681	2.7233	-0.664	1.744	0.40102	1.663	0.44927
2.7237	1.17	2.7237	0.619	2.7237	-0.664	1.747	0.36318	1.665	0.43705
2.724	1.06	2.724	0.561	2.724	-0.664	1.749	0.35357	1.668	0.44406
2.7243	0.958	2.7243	0.506	2.7243	-0.664	1.752	0.37799	1.67	0.46949
2.7247	0.863	2.7247	0.454	2.7247	-0.664	1.754	0.36037	1.672	0.44746
2.725	0.774	2.725	0.405	2.725	-0.664	1.757	0.41103	1.675	0.44146
2.7253	0.692	2.7253	0.359	2.7253	-0.664	1.759	0.43005	1.677	0.43005
2.7257	0.615	2.7257	0.315	2.7257	-0.664	1.761	0.39941	1.68	0.42404
2.726	0.543	2.726	0.273	2.726	-0.664	1.764	0.383	1.682	0.45067
2.7263	0.477	2.7263	0.233	2.7263	-0.664	1.766	0.40822	1.685	0.44206
2.7267	0.415	2.7267	0.196	2.7267	-0.664	1.769	0.3826	1.687	0.46168
2.727	0.357	2.727	0.16	2.727	-0.664	1.771	0.40902	1.69	0.42504
2.7273	0.304	2.7273	0.126	2.7273	-0.664	1.774	0.43025	1.692	0.42224
2.7277	0.253	2.7277	0.093	2.7277	-0.664	1.776	0.43225	1.695	0.4837
2.728	0.207	2.728	0.062	2.728	-0.664	1.779	0.3834	1.697	0.44326
2.7283	0.163	2.7283	0.032	2.7283	-0.664	1.781	0.40302	1.7	0.41203
2.7287	0.123	2.7287	0.004	2.7287	-0.664	1.784	0.32974	1.702	0.47129
2.729	0.084	2.729	-0.023	2.729	-0.664	1.786	0.3808	1.705	0.43966
2.7293	0.049	2.7293	-0.049	2.7293	-0.664	1.789	0.40182	1.707	0.42925
2.7297	0.016	2.7297	-0.074	2.7297	-0.664	1.791	0.40482	1.709	0.43545
2.73	-0.016	2.73	-0.098	2.73	-0.664	1.794	0.35076	1.712	0.44546
2.7303	-0.045	2.7303	-0.121	2.7303	-0.664	1.796	0.36998	1.714	0.44126
2.7307	-0.072	2.7307	-0.143	2.7307	-0.665	1.799	0.42925	1.717	0.45007
2.731	-0.098	2.731	-0.165	2.731	-0.665	1.801	0.41423	1.719	0.41223
2.7313	-0.123	2.7313	-0.185	2.7313	-0.665	1.803	0.39901	1.722	0.43425
2.7317	-0.146	2.7317	-0.205	2.7317	-0.665	1.806	0.39921	1.724	0.45007
2.732	-0.167	2.732	-0.224	2.732	-0.665	1.808	0.41523	1.727	0.44426
2.7323	-0.188	2.7323	-0.242	2.7323	-0.665	1.811	0.41203	1.729	0.41883
2.7327	-0.208	2.7327	-0.259	2.7327	-0.665	1.813	0.385	1.732	0.44286
2.733	-0.226	2.733	-0.276	2.733	-0.665	1.816	0.39921	1.734	0.46608
2.7333	-0.244	2.7333	-0.292	2.7333	-0.665	1.818	0.42244	1.737	0.45067
2.7337	-0.261	2.7337	-0.307	2.7337	-0.665	1.821	0.39421	1.739	0.43605
2.734	-0.277	2.734	-0.322	2.734	-0.665	1.823	0.39181	1.742	0.43585
2.7343	-0.293	2.7343	-0.337	2.7343	-0.665	1.826	0.42484	1.744	0.44226
2.7347	-0.307	2.7347	-0.35	2.7347	-0.665	1.828	0.43425	1.747	0.44386
2.735	-0.321	2.735	-0.364	2.735	-0.665	1.831	0.35177	1.749	0.45948
2.7353	-0.335	2.7353	-0.376	2.7353	-0.665	1.833	0.36558	1.751	0.39941
2.7357	-0.348	2.7357	-0.388	2.7357	-0.666	1.836	0.40202	1.754	0.44286
2.736	-0.361	2.736	-0.4	2.736	-0.666	1.838	0.37119	1.756	0.44346
2.7363	-0.373	2.7363	-0.411	2.7363	-0.666	1.84	0.36057	1.759	0.44626
2.7367	-0.384	2.7367	-0.422	2.7367	-0.666	1.843	0.39921	1.761	0.45387
2.737	-0.396	2.737	-0.432	2.737	-0.666	1.845	0.40382	1.764	0.44086
2.7373	-0.407	2.7373	-0.442	2.7373	-0.666	1.848	0.44166	1.766	0.43545
2.7377	-0.417	2.7377	-0.452	2.7377	-0.666	1.85	0.36578	1.769	0.46228
2.738	-0.427	2.738	-0.461	2.738	-0.666	1.853	0.35537	1.771	0.45467
2.7383	-0.437	2.7383	-0.469	2.7383	-0.666	1.855	0.39501	1.774	0.45347
2.7387	-0.447	2.7387	-0.478	2.7387	-0.666	1.858	0.37819	1.776	0.47329
2.739	-0.456	2.739	-0.486	2.739	-0.666	1.86	0.41363	1.779	0.46348
2.7393	-0.465	2.7393	-0.493	2.7393	-0.666	1.863	0.35217	1.781	0.41683
2.7397	-0.474	2.7397	-0.5	2.7397	-0.666	1.865	0.3822	1.784	0.44066
2.74	-0.483	2.74	-0.507	2.74	-0.666	1.868	0.39081	1.786	0.44046
2.7403	-0.491	2.7403	-0.514	2.7403	-0.666	1.87	0.39761	1.788	0.44206
2.7407	-0.499	2.7407	-0.52	2.7407	-0.666	1.873	0.41223	1.791	0.39721
2.741	-0.507	2.741	-0.526	2.741	-0.666	1.875	0.40182	1.793	0.44386
2.7413	-0.515	2.7413	-0.532	2.7413	-0.666	1.877	0.3812	1.796	0.45367
2.7417	-0.522	2.7417	-0.537	2.7417	-0.666	1.88	0.31172	1.798	0.43345
2.742	-0.53	2.742	-0.542	2.742	-0.666	1.882	0.42544	1.801	0.42604
2.7423	-0.537	2.7423	-0.547	2.7423	-0.666	1.885	0.36598	1.803	0.43005
2.7427	-0.544	2.7427	-0.552	2.7427	-0.666	1.887	0.44126	1.806	0.43285
2.743	-0.55	2.743	-0.556	2.743	-0.666	1.89	0.39421	1.808	0.46128
2.7433	-0.557	2.7433	-0.56	2.7433	-0.666	1.892	0.37899	1.811	0.43605
2.7437	-0.563	2.7437	-0.564	2.7437	-0.666	1.895	0.34436	1.813	0.42044
2.744	-0.569	2.744	-0.568	2.744	-0.666	1.897	0.388	1.816	0.46248
2.7443	-0.575	2.7443	-0.571	2.7443	-0.666	1.9	0.3888	1.818	0.42124
2.7447	-0.581	2.7447	-0.575	2.7447	-0.665	1.902	0.41063	1.821	0.43065
2.745	-0.587	2.745	-0.578	2.745	-0.665	1.905	0.3842	1.823	0.43825
2.7453	-0.593	2.7453	-0.581	2.7453	-0.665	1.907	0.41023	1.826	0.4821
2.7457	-0.598	2.7457	-0.583	2.7457	-0.665	1.91	0.3836	1.828	0.45167
2.746	-0.603	2.746	-0.586	2.746	-0.665	1.912	0.41103	1.83	0.46128
2.7463	-0.608	2.7463	-0.588	2.7463	-0.665	1.915	0.3812	1.833	0.42504
2.7467	-0.613	2.7467	-0.591	2.7467	-0.665	1.917	0.35977	1.835	0.43966
2.747	-0.618	2.747	-0.593	2.747	-0.665	1.919	0.35217	1.838	0.40682
2.7473	-0.622	2.7473	-0.595	2.7473	-0.665	1.922	0.42644	1.84	0.37299
2.7477	-0.627	2.7477	-0.597	2.7477	-0.665	1.924	0.40722	1.843	0.42004
2.748	-0.631	2.748	-0.599	2.748	-0.665	1.927	0.37639	1.845	0.41783
2.7483	-0.635	2.7483	-0.6	2.7483	-0.664	1.929	0.41843	1.848	0.44686
2.7487	-0.639	2.7487	-0.602	2.7487	-0.664	1.932	0.39	1.85	0.46208
2.749	-0.643	2.749	-0.603	2.749	-0.664	1.934	0.3848	1.853	0.42284
2.7493	-0.646	2.7493	-0.605	2.7493	-0.664	1.937	0.31012	1.855	0.44466
2.7497	-0.65	2.7497	-0.606	2.7497	-0.664	1.939	0.39521	1.858	0.42784
2.75	-0.653	2.75	-0.607	2.75	-0.664	1.942	0.388	1.86	0.44106
2.7503	-0.656	2.7503	-0.608	2.7503	-0.664	1.944	0.39361	1.863	0.43065
2.7507	-0.659	2.7507	-0.61	2.7507	-0.664	1.947	0.35557	1.865	0.43045
2.751	-0.662	2.751	-0.61	2.751	-0.664	1.949	0.36258	1.867	0.42244
2.7513	-0.665	2.7513	-0.611	2.7513	-0.664	1.952	0.38039	1.87	0.42945
2.7517	-0.668	2.7517	-0.612	2.7517	-0.664	1.954	0.386	1.872	0.45327
2.752	-0.671	2.752	-0.613	2.752	-0.664	1.956	0.40922	1.875	0.42284
2.7523	-0.673	2.7523	-0.614	2.7523	-0.664	1.959	0.32454	1.877	0.43866
2.7527	-0.675	2.7527	-0.615	2.7527	-0.664	1.961	0.40022	1.88	0.42444
2.753	-0.678	2.753	-0.615	2.753	-0.664	1.964	0.36558	1.882	0.43125
2.7533	-0.68	2.7533	-0.616	2.7533	-0.664	1.966	0.38019	1.885	0.45027
2.7537	-0.682	2.7537	-0.616	2.7537	-0.664	1.969	0.3898	1.887	0.45147
2.754	-0.684	2.754	-0.617	2.754	-0.664	1.971	0.3868	1.89	0.45828
2.7543	-0.686	2.7543	-0.617	2.7543	-0.664	1.974	0.41283	1.892	0.41223
2.7547	-0.687	2.7547	-0.618	2.7547	-0.664	1.976	0.35577	1.895	0.40702
2.755	-0.689	2.755	-0.618	2.755	-0.663	1.979	0.3864	1.897	0.46408
2.7553	-0.69	2.7553	-0.619	2.7553	-0.663	1.981	0.3862	1.9	0.42144
2.7557	-0.692	2.7557	-0.619	2.7557	-0.663	1.984	0.39241	1.902	0.44006
2.756	-0.693	2.756	-0.619	2.756	-0.663	1.986	0.3822	1.905	0.45808
2.7563	-0.695	2.7563	-0.62	2.7563	-0.663	1.989	0.34916	1.907	0.43365
2.7567	-0.696	2.7567	-0.62	2.7567	-0.663	1.991	0.3832	1.909	0.41103
2.757	-0.697	2.757	-0.62	2.757	-0.663	1.994	0.3866	1.912	0.45407
2.7573	-0.698	2.7573	-0.62	2.7573	-0.663	1.996	0.42664	1.914	0.44326
2.7577	-0.699	2.7577	-0.62	2.7577	-0.663	1.998	0.3806	1.917	0.40702
2.758	-0.7	2.758	-0.621	2.758	-0.663	2.001	0.41123	1.919	0.42284
2.7583	-0.701	2.7583	-0.621	2.7583	-0.663	2.003	0.39521	1.922	0.41083
2.7587	-0.702	2.7587	-0.621	2.7587	-0.663	2.006	0.387	1.924	0.43365
2.759	-0.703	2.759	-0.621	2.759	-0.663	2.008	0.37859	1.927	0.41183
2.7593	-0.704	2.7593	-0.621	2.7593	-0.663	2.011	0.40582	1.929	0.41283
2.7597	-0.705	2.7597	-0.621	2.7597	-0.663	2.013	0.3894	1.932	0.43405
2.76	-0.705	2.76	-0.622	2.76	-0.663	2.016	0.36358	1.934	0.46028
2.7603	-0.706	2.7603	-0.622	2.7603	-0.663	2.018	0.37078	1.937	0.43145
2.7607	-0.707	2.7607	-0.622	2.7607	-0.663	2.021	0.37099	1.939	0.44807
2.761	-0.707	2.761	-0.622	2.761	-0.663	2.023	0.42564	1.942	0.43085
2.7613	-0.708	2.7613	-0.622	2.7613	-0.663	2.026	0.35697	1.944	0.43685
2.7617	-0.709	2.7617	-0.622	2.7617	-0.663	2.028	0.39201	1.946	0.44967
2.762	-0.709	2.762	-0.622	2.762	-0.663	2.031	0.37899	1.949	0.42504
2.7623	-0.709	2.7623	-0.622	2.7623	-0.663	2.033	0.3812	1.951	0.43645
2.7627	-0.71	2.7627	-0.622	2.7627	-0.663	2.035	0.37799	1.954	0.44366
2.763	-0.71	2.763	-0.622	2.763	-0.663	2.038	0.37199	1.956	0.43465
2.7633	-0.71	2.7633	-0.622	2.7633	-0.663	2.04	0.37018	1.959	0.43505
2.7637	-0.711	2.7637	-0.622	2.7637	-0.663	2.043	0.36138	1.961	0.42364
2.764	-0.711	2.764	-0.622	2.764	-0.664	2.045	0.41103	1.964	0.40342
2.7643	-0.711	2.7643	-0.623	2.7643	-0.664	2.048	0.39381	1.966	0.43465
2.7647	-0.711	2.7647	-0.622	2.7647	-0.664	2.05	0.35977	1.969	0.45327
2.765	-0.712	2.765	-0.623	2.765	-0.664	2.053	0.3818	1.971	0.44366
2.7653	-0.712	2.7653	-0.622	2.7653	-0.664	2.055	0.39761	1.974	0.44066
2.7657	-0.712	2.7657	-0.623	2.7657	-0.664	2.058	0.34316	1.976	0.42444
2.766	-0.712	2.766	-0.623	2.766	-0.664	2.06	0.3844	1.979	0.42584
2.7663	-0.712	2.7663	-0.623	2.7663	-0.664	2.063	0.42284	1.981	0.40442
2.7667	-0.712	2.7667	-0.623	2.7667	-0.664	2.065	0.3846	1.984	0.44586
2.767	-0.712	2.767	-0.623	2.767	-0.664	2.068	0.36818	1.986	0.41583
2.7673	-0.712	2.7673	-0.623	2.7673	-0.664	2.07	0.39381	1.988	0.45207
2.7677	-0.713	2.7677	-0.623	2.7677	-0.664	2.073	0.44246	1.991	0.41863
2.768	-0.713	2.768	-0.622	2.768	-0.665	2.075	0.3866	1.993	0.44186
2.7683	-0.713	2.7683	-0.622	2.7683	-0.665	2.077	0.36538	1.996	0.42424
2.7687	-0.713	2.7687	-0.622	2.7687	-0.665	2.08	0.40222	1.998	0.44346
2.769	-0.713	2.769	-0.622	2.769	-0.665	2.082	0.39581	2.001	0.42604
2.7693	-0.713	2.7693	-0.622	2.7693	-0.665	2.085	0.37659	2.003	0.44666
2.7697	-0.713	2.7697	-0.622	2.7697	-0.665	2.087	0.42084	2.006	0.42985
2.77	-0.713	2.77	-0.622	2.77	-0.665	2.09	0.36178	2.008	0.45848
2.7703	-0.713	2.7703	-0.622	2.7703	-0.665	2.092	0.32974	2.011	0.41443
2.7707	-0.713	2.7707	-0.622	2.7707	-0.665	2.095	0.41683	2.013	0.44686
2.771	-0.713	2.771	-0.622	2.771	-0.665	2.097	0.35136	2.016	0.44766
2.7713	-0.713	2.7713	-0.622	2.7713	-0.665	2.1	0.36898	2.018	0.45928
2.7717	-0.713	2.7717	-0.622	2.7717	-0.665	2.102	0.37038	2.021	0.46388
2.772	-0.713	2.772	-0.622	2.772	-0.665	2.105	0.39821	2.023	0.43205
2.7723	-0.713	2.7723	-0.623	2.7723	-0.665	2.107	0.41703	2.025	0.44066
2.7727	-0.714	2.7727	-0.623	2.7727	-0.665	2.11	0.40862	2.028	0.41643
2.773	-0.714	2.773	-0.623	2.773	-0.665	2.112	0.40342	2.03	0.45367
2.7733	-0.714	2.7733	-0.623	2.7733	-0.665	2.114	0.39141	2.033	0.43545
2.7737	-0.714	2.7737	-0.623	2.7737	-0.665	2.117	0.3852	2.035	0.43805
2.774	-0.714	2.774	-0.623	2.774	-0.665	2.119	0.29671	2.038	0.46008
2.7743	-0.714	2.7743	-0.623	2.7743	-0.665	2.122	0.36758	2.04	0.44967
2.7747	-0.714	2.7747	-0.623	2.7747	-0.665	2.124	0.37699	2.043	0.43665
2.775	-0.714	2.775	-0.623	2.775	-0.665	2.127	0.32994	2.045	0.44566
2.7753	-0.714	2.7753	-0.623	2.7753	-0.666	2.129	0.36478	2.048	0.42744
2.7757	-0.714	2.7757	-0.623	2.7757	-0.666	2.132	0.39221	2.05	0.43285
2.776	-0.714	2.776	-0.623	2.776	-0.666	2.134	0.40382	2.053	0.42264
2.7763	-0.714	2.7763	-0.623	2.7763	-0.666	2.137	0.41543	2.055	0.45307
2.7767	-0.713	2.7767	-0.623	2.7767	-0.666	2.139	0.36298	2.058	0.43585
2.777	-0.713	2.777	-0.623	2.777	-0.666	2.142	0.35537	2.06	0.44306
2.7773	-0.713	2.7773	-0.623	2.7773	-0.666	2.144	0.39541	2.063	0.38019
2.7777	-0.713	2.7777	-0.623	2.7777	-0.666	2.147	0.3886	2.065	0.42324
2.778	-0.713	2.778	-0.623	2.778	-0.666	2.149	0.42044	2.067	0.45768
2.7783	-0.713	2.7783	-0.623	2.7783	-0.666	2.152	0.42644	2.07	0.49231
2.7787	-0.713	2.7787	-0.623	2.7787	-0.666	2.154	0.36958	2.072	0.44586
2.779	-0.713	2.779	-0.623	2.779	-0.666	2.156	0.35477	2.075	0.44907
2.7793	-0.713	2.7793	-0.623	2.7793	-0.665	2.159	0.37699	2.077	0.42704
2.7797	-0.713	2.7797	-0.623	2.7797	-0.665	2.161	0.35056	2.08	0.44106
2.78	-0.713	2.78	-0.623	2.78	-0.665	2.164	0.3846	2.082	0.46248
2.7803	-0.713	2.7803	-0.623	2.7803	-0.665	2.166	0.37239	2.085	0.43085
2.7807	-0.713	2.7807	-0.623	2.7807	-0.665	2.169	0.41163	2.087	0.44086
2.781	-0.714	2.781	-0.623	2.781	-0.665	2.171	0.37959	2.09	0.45387
2.7813	-0.714	2.7813	-0.623	2.7813	-0.665	2.174	0.39681	2.092	0.43045
2.7817	-0.714	2.7817	-0.623	2.7817	-0.665	2.176	0.37419	2.095	0.45367
2.782	-0.714	2.782	-0.623	2.782	-0.665	2.179	0.40482	2.097	0.47449
2.7823	-0.714	2.7823	-0.623	2.7823	-0.665	2.181	0.3832	2.1	0.41303
2.7827	-0.714	2.7827	-0.623	2.7827	-0.665	2.184	0.35217	2.102	0.43946
2.783	-0.714	2.783	-0.623	2.783	-0.665	2.186	0.35537	2.104	0.39841
2.7833	-0.714	2.7833	-0.623	2.7833	-0.665	2.189	0.40622	2.107	0.44366
2.7837	-0.714	2.7837	-0.623	2.7837	-0.665	2.191	0.35177	2.109	0.43846
2.784	-0.714	2.784	-0.623	2.784	-0.665	2.193	0.41443	2.112	0.41003
2.7843	-0.714	2.7843	-0.623	2.7843	-0.665	2.196	0.40162	2.114	0.45808
2.7847	-0.714	2.7847	-0.623	2.7847	-0.665	2.198	0.35377	2.117	0.41023
2.785	-0.714	2.785	-0.623	2.785	-0.665	2.201	0.34216	2.119	0.44146
2.7853	-0.714	2.7853	-0.623	2.7853	-0.665	2.203	0.3842	2.122	0.42244
2.7857	-0.714	2.7857	-0.623	2.7857	-0.665	2.206	0.33395	2.124	0.46829
2.786	-0.714	2.786	-0.624	2.786	-0.665	2.208	0.3862	2.127	0.42324
2.7863	-0.714	2.7863	-0.623	2.7863	-0.665	2.211	0.35797	2.129	0.41643
2.7867	-0.714	2.7867	-0.624	2.7867	-0.664	2.213	0.3874	2.132	0.45407
2.787	-0.714	2.787	-0.624	2.787	-0.664	2.216	0.39441	2.134	0.44686
2.7873	-0.714	2.7873	-0.624	2.7873	-0.664	2.218	0.39461	2.137	0.43886
2.7877	-0.714	2.7877	-0.624	2.7877	-0.664	2.221	0.34556	2.139	0.44746
2.788	-0.714	2.788	-0.624	2.788	-0.664	2.223	0.40082	2.142	0.45848
2.7883	-0.714	2.7883	-0.624	2.7883	-0.664	2.226	0.39861	2.144	0.40682
2.7887	-0.714	2.7887	-0.624	2.7887	-0.664	2.228	0.36718	2.146	0.41964
2.789	-0.714	2.789	-0.624	2.789	-0.664	2.231	0.35817	2.149	0.43345
2.7893	-0.714	2.7893	-0.624	2.7893	-0.664	2.233	0.37859	2.151	0.44807
2.7897	-0.714	2.7897	-0.624	2.7897	-0.664	2.235	0.35477	2.154	0.43926
2.79	-0.714	2.79	-0.624	2.79	-0.664	2.238	0.40002	2.156	0.43465
2.7903	-0.714	2.7903	-0.624	2.7903	-0.664	2.24	0.36938	2.159	0.41183
2.7907	-0.714	2.7907	-0.624	2.7907	-0.664	2.243	0.3834	2.161	0.42244
2.791	-0.714	2.791	-0.624	2.791	-0.664	2.245	0.33214	2.164	0.44706
2.7913	-0.714	2.7913	-0.624	2.7913	-0.664	2.248	0.34796	2.166	0.43025
2.7917	-0.714	2.7917	-0.624	2.7917	-0.664	2.25	0.3874	2.169	0.42925
2.792	-0.714	2.792	-0.624	2.792	-0.664	2.253	0.35857	2.171	0.45768
2.7923	-0.714	2.7923	-0.624	2.7923	-0.664	2.255	0.36518	2.174	0.45968
2.7927	-0.715	2.7927	-0.624	2.7927	-0.664	2.258	0.36438	2.176	0.43645
2.793	-0.715	2.793	-0.624	2.793	-0.664	2.26	0.36598	2.179	0.42444
2.7933	-0.715	2.7933	-0.625	2.7933	-0.664	2.263	0.3822	2.181	0.44786
2.7937	-0.715	2.7937	-0.625	2.7937	-0.664	2.265	0.39961	2.183	0.42484
2.794	-0.715	2.794	-0.625	2.794	-0.664	2.268	0.37339	2.186	0.45367
2.7943	-0.715	2.7943	-0.625	2.7943	-0.664	2.27	0.39181	2.188	0.41543
2.7947	-0.715	2.7947	-0.625	2.7947	-0.664	2.272	0.3812	2.191	0.42344
2.795	-0.715	2.795	-0.625	2.795	-0.664	2.275	0.39021	2.193	0.43145
2.7953	-0.715	2.7953	-0.625	2.7953	-0.664	2.277	0.34976	2.196	0.41603
2.7957	-0.715	2.7957	-0.625	2.7957	-0.664	2.28	0.35397	2.198	0.42104
2.796	-0.715	2.796	-0.625	2.796	-0.664	2.282	0.35156	2.201	0.46008
2.7963	-0.715	2.7963	-0.625	2.7963	-0.664	2.285	0.39961	2.203	0.42544
2.7967	-0.715	2.7967	-0.625	2.7967	-0.664	2.287	0.35136	2.206	0.42764
2.797	-0.715	2.797	-0.625	2.797	-0.664	2.29	0.3858	2.208	0.44066
2.7973	-0.715	2.7973	-0.625	2.7973	-0.664	2.292	0.39101	2.211	0.4769
2.7977	-0.715	2.7977	-0.625	2.7977	-0.664	2.295	0.34256	2.213	0.43185
2.798	-0.715	2.798	-0.625	2.798	-0.664	2.297	0.39761	2.216	0.40983
2.7983	-0.715	2.7983	-0.625	2.7983	-0.664	2.3	0.36758	2.218	0.47549
2.7987	-0.715	2.7987	-0.625	2.7987	-0.664	2.302	0.41924	2.221	0.43926
2.799	-0.715	2.799	-0.625	2.799	-0.664	2.305	0.32233	2.223	0.43745
2.7993	-0.715	2.7993	-0.625	2.7993	-0.664	2.307	0.41123	2.225	0.45547
2.7997	-0.715	2.7997	-0.625	2.7997	-0.663	2.31	0.36318	2.228	0.44967
2.8	-0.715	2.8	-0.625	2.8	-0.663	2.312	0.39041	2.23	0.44506
2.8003	-0.715	2.8003	-0.626	2.8003	-0.663	2.314	0.37219	2.233	0.45948
2.8007	-0.715	2.8007	-0.626	2.8007	-0.663	2.317	0.39401	2.235	0.46829
2.801	-0.715	2.801	-0.626	2.801	-0.663	2.319	0.387	2.238	0.43866
2.8013	-0.715	2.8013	-0.626	2.8013	-0.663	2.322	0.41783	2.24	0.44526
2.8017	-0.715	2.8017	-0.626	2.8017	-0.663	2.324	0.37319	2.243	0.44927
2.802	-0.715	2.802	-0.626	2.802	-0.663	2.327	0.32093	2.245	0.4787
2.8023	-0.715	2.8023	-0.626	2.8023	-0.663	2.329	0.3886	2.248	0.46488
2.8027	-0.715	2.8027	-0.626	2.8027	-0.663	2.332	0.3854	2.25	0.42704
2.803	-0.715	2.803	-0.626	2.803	-0.663	2.334	0.3828	2.253	0.41783
2.8033	-0.715	2.8033	-0.626	2.8033	-0.663	2.337	0.42044	2.255	0.42885
2.8037	-0.714	2.8037	-0.626	2.8037	-0.663	2.339	0.40742	2.258	0.42664
2.804	-0.714	2.804	-0.626	2.804	-0.663	2.342	0.36218	2.26	0.45407
2.8043	-0.714	2.8043	-0.626	2.8043	-0.663	2.344	0.386	2.262	0.43165
2.8047	-0.714	2.8047	-0.626	2.8047	-0.663	2.347	0.33895	2.265	0.43085
2.805	-0.714	2.805	-0.626	2.805	-0.664	2.349	0.37559	2.267	0.43065
2.8053	-0.714	2.8053	-0.626	2.8053	-0.664	2.351	0.37719	2.27	0.4771
2.8057	-0.714	2.8057	-0.626	2.8057	-0.664	2.354	0.39421	2.272	0.43725
2.806	-0.714	2.806	-0.626	2.806	-0.664	2.356	0.3868	2.275	0.45087
2.8063	-0.714	2.8063	-0.626	2.8063	-0.664	2.359	0.36618	2.277	0.43825
2.8067	-0.714	2.8067	-0.626	2.8067	-0.664	2.361	0.40282	2.28	0.41703
2.807	-0.714	2.807	-0.626	2.807	-0.664	2.364	0.40902	2.282	0.46608
2.8073	-0.714	2.8073	-0.626	2.8073	-0.664	2.366	0.37939	2.285	0.45127
2.8077	-0.714	2.8077	-0.626	2.8077	-0.663	2.369	0.39721	2.287	0.4797
2.808	-0.714	2.808	-0.626	2.808	-0.663	2.371	0.34015	2.29	0.388
2.8083	-0.714	2.8083	-0.626	2.8083	-0.663	2.374	0.37319	2.292	0.41984
2.8087	-0.714	2.8087	-0.625	2.8087	-0.663	2.376	0.42484	2.295	0.43125
2.809	-0.714	2.809	-0.625	2.809	-0.663	2.379	0.37699	2.297	0.43966
2.8093	-0.714	2.8093	-0.625	2.8093	-0.663	2.381	0.37639	2.3	0.45747
2.8097	-0.714	2.8097	-0.625	2.8097	-0.663	2.384	0.39781	2.302	0.43665
2.81	-0.714	2.81	-0.625	2.81	-0.663	2.386	0.33014	2.304	0.42985
2.8103	-0.714	2.8103	-0.625	2.8103	-0.663	2.389	0.37859	2.307	0.45848
2.8107	-0.714	2.8107	-0.625	2.8107	-0.663	2.391	0.389	2.309	0.47309
2.811	-0.714	2.811	-0.625	2.811	-0.663	2.393	0.3884	2.312	0.44947
2.8113	-0.714	2.8113	-0.625	2.8113	-0.663	2.396	0.39361	2.314	0.45087
2.8117	-0.714	2.8117	-0.625	2.8117	-0.663	2.398	0.36017	2.317	0.45107
2.812	-0.713	2.812	-0.625	2.812	-0.663	2.401	0.41924	2.319	0.42464
2.8123	-0.713	2.8123	-0.625	2.8123	-0.663	2.403	0.39661	2.322	0.44987
2.8127	-0.713	2.8127	-0.625	2.8127	-0.663	2.406	0.3864	2.324	0.42564
2.813	-0.713	2.813	-0.625	2.813	-0.663	2.408	0.35417	2.327	0.40602
2.8133	-0.713	2.8133	-0.625	2.8133	-0.663	2.411	0.37219	2.329	0.44987
2.8137	-0.713	2.8137	-0.625	2.8137	-0.663	2.413	0.381	2.332	0.43545
2.814	-0.713	2.814	-0.625	2.814	-0.663	2.416	0.40262	2.334	0.41363
2.8143	-0.713	2.8143	-0.625	2.8143	-0.663	2.418	0.3848	2.337	0.45687
2.8147	-0.713	2.8147	-0.625	2.8147	-0.663	2.421	0.39881	2.339	0.45327
2.815	-0.713	2.815	-0.625	2.815	-0.663	2.423	0.41123	2.341	0.43485
2.8153	-0.713	2.8153	-0.625	2.8153	-0.663	2.426	0.3896	2.344	0.44126
2.8157	-0.713	2.8157	-0.625	2.8157	-0.663	2.428	0.3834	2.346	0.44246
2.816	-0.713	2.816	-0.625	2.816	-0.663	2.43	0.39701	2.349	0.40302
2.8163	-0.713	2.8163	-0.625	2.8163	-0.663	2.433	0.387	2.351	0.42925
2.8167	-0.712	2.8167	-0.625	2.8167	-0.663	2.435	0.29571	2.354	0.41944
2.817	-0.712	2.817	-0.625	2.817	-0.663	2.438	0.40662	2.356	0.43045
2.8173	-0.712	2.8173	-0.625	2.8173	-0.663	2.44	0.36938	2.359	0.41383
2.8177	-0.712	2.8177	-0.626	2.8177	-0.663	2.443	0.387	2.361	0.45307
2.818	-0.712	2.818	-0.626	2.818	-0.663	2.445	0.40963	2.364	0.46829
2.8183	-0.712	2.8183	-0.626	2.8183	-0.663	2.448	0.34135	2.366	0.45487
2.8187	-0.712	2.8187	-0.626	2.8187	-0.663	2.45	0.39741	2.369	0.4809
2.819	-0.712	2.819	-0.626	2.819	-0.663	2.453	0.39961	2.371	0.43785
2.8193	-0.712	2.8193	-0.626	2.8193	-0.663	2.455	0.41023	2.374	0.45147
2.8197	-0.712	2.8197	-0.626	2.8197	-0.663	2.458	0.40002	2.376	0.45367
2.82	-0.712	2.82	-0.626	2.82	-0.663	2.46	0.42764	2.378	0.3814
2.8203	-0.712	2.8203	-0.626	2.8203	-0.663	2.463	0.37359	2.381	0.42965
2.8207	-0.712	2.8207	-0.626	2.8207	-0.663	2.465	0.40963	2.383	0.46068
2.821	-0.712	2.821	-0.626	2.821	-0.663	2.468	0.37679	2.386	0.42724
2.8213	-0.712	2.8213	-0.625	2.8213	-0.663	2.47	0.35937	2.388	0.44466
2.8217	-0.712	2.8217	-0.625	2.8217	-0.663	2.472	0.35357	2.391	0.44606
2.822	-0.712	2.822	-0.625	2.822	-0.663	2.475	0.3818	2.393	0.46448
2.8223	-0.712	2.8223	-0.625	2.8223	-0.663	2.477	0.37139	2.396	0.41944
2.8227	-0.712	2.8227	-0.625	2.8227	-0.663	2.48	0.39761	2.398	0.49031
2.823	-0.712	2.823	-0.625	2.823	-0.663	2.482	0.39261	2.401	0.43785
2.8233	-0.712	2.8233	-0.626	2.8233	-0.663	2.485	0.33114	2.403	0.47089
2.8237	-0.712	2.8237	-0.626	2.8237	-0.663	2.487	0.41283	2.406	0.42624
2.824	-0.712	2.824	-0.626	2.824	-0.663	2.49	0.37179	2.408	0.44346
2.8243	-0.712	2.8243	-0.626	2.8243	-0.664	2.492	0.37159	2.411	0.45908
2.8247	-0.712	2.8247	-0.626	2.8247	-0.664	2.495	0.37399	2.413	0.47149
2.825	-0.712	2.825	-0.626	2.825	-0.664	2.497	0.40062	2.416	0.46088
2.8253	-0.712	2.8253	-0.626	2.8253	-0.664	2.5	0.389	2.418	0.44706
2.8257	-0.712	2.8257	-0.626	2.8257	-0.664	2.502	0.40722	2.42	0.42524
2.826	-0.712	2.826	-0.626	2.826	-0.664	2.505	0.41143	2.423	0.41964
2.8263	-0.712	2.8263	-0.626	2.8263	-0.664	2.507	0.44686	2.425	0.43405
2.8267	-0.712	2.8267	-0.626	2.8267	-0.664	2.509	0.45247	2.428	0.43185
2.827	-0.712	2.827	-0.626	2.827	-0.664	2.512	0.51894	2.43	0.44066
2.8273	-0.712	2.8273	-0.626	2.8273	-0.664	2.514	0.5764	2.433	0.43245
2.8277	-0.712	2.8277	-0.626	2.8277	-0.664	2.517	0.62945	2.435	0.45427
2.828	-0.712	2.828	-0.626	2.828	-0.663	2.519	0.75639	2.438	0.42064
2.8283	-0.712	2.8283	-0.626	2.8283	-0.663	2.522	0.9588	2.44	0.40322
2.8287	-0.712	2.8287	-0.626	2.8287	-0.663	2.524	1.07452	2.443	0.40742
2.829	-0.712	2.829	-0.626	2.829	-0.663	2.527	1.38784	2.445	0.46688
2.8293	-0.713	2.8293	-0.627	2.8293	-0.663	2.529	1.67454	2.448	0.44306
2.8297	-0.713	2.8297	-0.627	2.8297	-0.663	2.532	2.01169	2.45	0.44827
2.83	-0.713	2.83	-0.627	2.83	-0.663	2.534	2.33823	2.453	0.43485
2.8303	-0.713	2.8303	-0.627	2.8303	-0.663	2.537	2.68739	2.455	0.42404
2.8307	-0.713	2.8307	-0.627	2.8307	-0.663	2.539	2.96027	2.457	0.41443
2.831	-0.713	2.831	-0.627	2.831	-0.663	2.542	3.41414	2.46	0.42084
2.8313	-0.713	2.8313	-0.627	2.8313	-0.663	2.544	3.68402	2.462	0.39901
2.8317	-0.713	2.8317	-0.627	2.8317	-0.663	2.546	3.91066	2.465	0.45027
2.832	-0.713	2.832	-0.627	2.832	-0.663	2.549	4.12628	2.467	0.45347
2.8323	-0.713	2.8323	-0.627	2.8323	-0.663	2.551	4.25382	2.47	0.45107
2.8327	-0.713	2.8327	-0.627	2.8327	-0.663	2.554	4.3305	2.472	0.41903
2.833	-0.713	2.833	-0.627	2.833	-0.663	2.556	4.35932	2.475	0.41703
2.8333	-0.714	2.8333	-0.627	2.8333	-0.663	2.559	4.3353	2.477	0.41663
2.8337	-0.714	2.8337	-0.627	2.8337	-0.663	2.561	4.16492	2.48	0.43325
2.834	-0.714	2.834	-0.627	2.834	-0.663	2.564	3.97212	2.482	0.45167
2.8343	-0.714	2.8343	-0.627	2.8343	-0.663	2.566	3.78453	2.485	0.46508
2.8347	-0.714	2.8347	-0.627	2.8347	-0.663	2.569	3.52266	2.487	0.42564
2.835	-0.714	2.835	-0.627	2.835	-0.663	2.571	3.19952	2.49	0.43565
2.8353	-0.714	2.8353	-0.627	2.8353	-0.663	2.574	2.8872	2.492	0.47589
2.8357	-0.714	2.8357	-0.627	2.8357	-0.663	2.576	2.54164	2.495	0.46648
2.836	-0.714	2.836	-0.627	2.836	-0.663	2.579	2.1206	2.497	0.48771
2.8363	-0.714	2.8363	-0.627	2.8363	-0.663	2.581	1.85032	2.499	0.46548
2.8367	-0.715	2.8367	-0.627	2.8367	-0.663	2.584	1.51537	2.502	0.48911
2.837	-0.715	2.837	-0.627	2.837	-0.663	2.586	1.33979	2.504	0.51654
2.8373	-0.715	2.8373	-0.627	2.8373	-0.663	2.588	1.0627	2.507	0.575
2.8377	-0.715	2.8377	-0.627	2.8377	-0.663	2.591	0.89453	2.509	0.63526
2.838	-0.715	2.838	-0.627	2.838	-0.663	2.593	0.75058	2.512	0.76439
2.8383	-0.715	2.8383	-0.627	2.8383	-0.663	2.596	0.66849	2.514	0.87951
2.8387	-0.715	2.8387	-0.627	2.8387	-0.663	2.598	0.58321	2.517	1.07732
2.839	-0.715	2.839	-0.627	2.839	-0.663	2.601	0.4797	2.519	1.31316
2.8393	-0.715	2.8393	-0.627	2.8393	-0.663	2.603	0.50052	2.522	1.66533
2.8397	-0.715	2.8397	-0.627	2.8397	-0.663	2.606	0.45207	2.524	2.07616
2.84	-0.715	2.84	-0.627	2.84	-0.663	2.608	0.42144	2.527	2.49719
2.8403	-0.715	2.8403	-0.627	2.8403	-0.663	2.611	0.41623	2.529	2.95527
2.8407	-0.715	2.8407	-0.627	2.8407	-0.663	2.613	0.40182	2.532	3.52846
2.841	-0.715	2.841	-0.627	2.841	-0.663	2.616	0.39661	2.534	4.22599
2.8413	-0.716	2.8413	-0.627	2.8413	-0.662	2.618	0.40122	2.536	4.8132
2.8417	-0.716	2.8417	-0.627	2.8417	-0.662	2.621	0.41423	2.539	5.47709
2.842	-0.716	2.842	-0.627	2.842	-0.662	2.623	0.39201	2.541	5.99482
2.8423	-0.716	2.8423	-0.627	2.8423	-0.662	2.625	0.40902	2.544	6.59064
2.8427	-0.716	2.8427	-0.627	2.8427	-0.663	2.628	0.42704	2.546	7.06213
2.843	-0.716	2.843	-0.627	2.843	-0.662	2.63	0.41984	2.549	7.56986
2.8433	-0.716	2.8433	-0.627	2.8433	-0.662	2.633	0.41623	2.551	7.88158
2.8437	-0.716	2.8437	-0.627	2.8437	-0.662	2.635	0.41803	2.554	8.10922
2.844	-0.716	2.844	-0.627	2.844	-0.662	2.638	0.49551	2.556	8.36008
2.8443	-0.716	2.8443	-0.627	2.8443	-0.662	2.64	0.43245	2.559	8.32684
2.8447	-0.716	2.8447	-0.627	2.8447	-0.662	2.643	0.41583	2.561	8.24396
2.845	-0.716	2.845	-0.627	2.845	-0.662	2.645	0.45547	2.564	7.9969
2.8453	-0.716	2.8453	-0.627	2.8453	-0.662	2.648	0.42384	2.566	7.56285
2.8457	-0.716	2.8457	-0.626	2.8457	-0.662	2.65	0.47069	2.569	7.02689
2.846	-0.716	2.846	-0.626	2.846	-0.662	2.653	0.50232	2.571	6.41806
2.8463	-0.716	2.8463	-0.626	2.8463	-0.662	2.655	0.49251	2.574	5.70352
2.8467	-0.716	2.8467	-0.626	2.8467	-0.662	2.658	0.44606	2.576	5.03483
2.847	-0.716	2.847	-0.626	2.847	-0.662	2.66	0.4827	2.578	4.34751
2.8473	-0.716	2.8473	-0.626	2.8473	-0.662	2.663	0.48691	2.581	3.61695
2.8477	-0.716	2.8477	-0.626	2.8477	-0.662	2.665	0.51774	2.583	2.92383
2.848	-0.716	2.848	-0.626	2.848	-0.662	2.667	0.49391	2.586	2.38948
2.8483	-0.716	2.8483	-0.626	2.8483	-0.662	2.67	0.51313	2.588	1.9266
2.8487	-0.716	2.8487	-0.626	2.8487	-0.662	2.672	0.51233	2.591	1.58625
2.849	-0.716	2.849	-0.626	2.849	-0.662	2.675	0.50352	2.593	1.26591
2.8493	-0.716	2.8493	-0.626	2.8493	-0.662	2.677	0.49952	2.596	0.98442
2.8497	-0.716	2.8497	-0.626	2.8497	-0.662	2.68	0.50913	2.598	0.84047
2.85	-0.716	2.85	-0.626	2.85	-0.662	2.682	0.4803	2.601	0.71374
2.8503	-0.716	2.8503	-0.626	2.8503	-0.662	2.685	0.49311	2.603	0.68051
2.8507	-0.716	2.8507	-0.626	2.8507	-0.662	2.687	0.46328	2.606	0.58461
2.851	-0.716	2.851	-0.626	2.851	-0.662	2.69	0.46869	2.608	0.50492
2.8513	-0.715	2.8513	-0.626	2.8513	-0.662	2.692	0.43685	2.611	0.49912
2.8517	-0.715	2.8517	-0.626	2.8517	-0.662	2.695	0.47309	2.613	0.51554
2.852	-0.715	2.852	-0.626	2.852	-0.662	2.697	0.4815	2.615	0.52234
2.8523	-0.715	2.8523	-0.626	2.8523	-0.662	2.7	0.45607	2.618	0.51093
2.8527	-0.715	2.8527	-0.626	2.8527	-0.662	2.702	0.42945	2.62	0.53656
2.853	-0.715	2.853	-0.626	2.853	-0.662	2.704	0.45487	2.623	0.49772
2.8533	-0.715	2.8533	-0.626	2.8533	-0.663	2.707	0.45047	2.625	0.49531
2.8537	-0.715	2.8537	-0.626	2.8537	-0.663	2.709	0.45027	2.628	0.51834
2.854	-0.715	2.854	-0.626	2.854	-0.663	2.712	0.45487	2.63	0.49011
2.8543	-0.715	2.8543	-0.626	2.8543	-0.663	2.714	0.48951	2.633	0.46028
2.8547	-0.715	2.8547	-0.626	2.8547	-0.663	2.717	0.39401	2.635	0.52895
2.855	-0.715	2.855	-0.626	2.855	-0.663	2.719	0.44847	2.638	0.43385
2.8553	-0.715	2.8553	-0.626	2.8553	-0.663	2.722	0.37539	2.64	0.4817
2.8557	-0.715	2.8557	-0.626	2.8557	-0.663	2.724	0.44286	2.643	0.51614
2.856	-0.715	2.856	-0.626	2.856	-0.663	2.727	0.40382	2.645	0.4843
2.8563	-0.715	2.8563	-0.626	2.8563	-0.663	2.729	0.37719	2.648	0.55057
2.8567	-0.715	2.8567	-0.626	2.8567	-0.663	2.732	0.39361	2.65	0.53536
2.857	-0.715	2.857	-0.626	2.857	-0.663	2.734	0.43946	2.653	0.50232
2.8573	-0.715	2.8573	-0.626	2.8573	-0.663	2.737	0.41223	2.655	0.51293
2.8577	-0.715	2.8577	-0.626	2.8577	-0.663	2.739	0.41944	2.657	0.53375
2.858	-0.715	2.858	-0.626	2.858	-0.663	2.742	0.41803	2.66	0.46769
2.8583	-0.715	2.8583	-0.626	2.8583	-0.663	2.744	0.36077	2.662	0.51313
2.8587	-0.715	2.8587	-0.625	2.8587	-0.663	2.746	0.39621	2.665	0.54216
2.859	-0.715	2.859	-0.625	2.859	-0.663	2.749	0.37159	2.667	0.57059
2.8593	-0.715	2.8593	-0.625	2.8593	-0.663	2.751	0.41043	2.67	0.52154
2.8597	-0.715	2.8597	-0.625	2.8597	-0.664	2.754	0.37899	2.672	0.5766
2.86	-0.715	2.86	-0.625	2.86	-0.664	2.756	0.3822	2.675	0.58541
2.8603	-0.715	2.8603	-0.625	2.8603	-0.664	2.759	0.34816	2.677	0.59402
2.8607	-0.715	2.8607	-0.625	2.8607	-0.664	2.761	0.39601	2.68	0.55498
2.861	-0.715	2.861	-0.625	2.861	-0.664	2.764	0.43205	2.682	0.58721
2.8613	-0.715	2.8613	-0.625	2.8613	-0.664	2.766	0.40142	2.685	0.50272
2.8617	-0.715	2.8617	-0.626	2.8617	-0.664	2.769	0.41803	2.687	0.52254
2.862	-0.715	2.862	-0.626	2.862	-0.664	2.771	0.36958	2.69	0.53836
2.8623	-0.715	2.8623	-0.626	2.8623	-0.664	2.774	0.35637	2.692	0.54797
2.8627	-0.715	2.8627	-0.626	2.8627	-0.664	2.776	0.40682	2.694	0.52114
2.863	-0.715	2.863	-0.626	2.863	-0.664	2.779	0.3896	2.697	0.48991
2.8633	-0.715	2.8633	-0.626	2.8633	-0.664	2.781	0.35016	2.699	0.51293
2.8637	-0.715	2.8637	-0.626	2.8637	-0.664	2.783	0.36618	2.702	0.47629
2.864	-0.715	2.864	-0.626	2.864	-0.664	2.786	0.37078	2.704	0.50352
2.8643	-0.715	2.8643	-0.626	2.8643	-0.664	2.788	0.40522	2.707	0.49331
2.8647	-0.715	2.8647	-0.626	2.8647	-0.664	2.791	0.3826	2.709	0.4807
2.865	-0.715	2.865	-0.626	2.865	-0.664	2.793	0.36718	2.712	0.46648
2.8653	-0.715	2.8653	-0.626	2.8653	-0.664	2.796	0.36978	2.714	0.46829
2.8657	-0.714	2.8657	-0.626	2.8657	-0.664	2.798	0.39661	2.717	0.48851
2.866	-0.714	2.866	-0.626	2.866	-0.664	2.801	0.34175	2.719	0.46528
2.8663	-0.714	2.8663	-0.626	2.8663	-0.665	2.803	0.39601	2.722	0.43165
2.8667	-0.714	2.8667	-0.626	2.8667	-0.665	2.806	0.33515	2.724	0.45607
2.867	-0.714	2.867	-0.626	2.867	-0.665	2.808	0.36738	2.727	0.42184
2.8673	-0.714	2.8673	-0.626	2.8673	-0.665	2.811	0.386	2.729	0.41403
2.8677	-0.714	2.8677	-0.626	2.8677	-0.665	2.813	0.43846	2.732	0.45487
2.868	-0.714	2.868	-0.626	2.868	-0.665	2.816	0.39761	2.734	0.45307
2.8683	-0.714	2.8683	-0.626	2.8683	-0.665	2.818	0.42104	2.736	0.45247
2.8687	-0.714	2.8687	-0.626	2.8687	-0.665	2.821	0.3848	2.739	0.46929
2.869	-0.714	2.869	-0.626	2.869	-0.665	2.823	0.41803	2.741	0.45367
2.8693	-0.714	2.8693	-0.626	2.8693	-0.665	2.825	0.40182	2.744	0.42464
2.8697	-0.714	2.8697	-0.626	2.8697	-0.665	2.828	0.37359	2.746	0.44726
2.87	-0.714	2.87	-0.626	2.87	-0.665	2.83	0.37599	2.749	0.44586
2.8703	-0.714	2.8703	-0.626	2.8703	-0.665	2.833	0.39941	2.751	0.42164
2.8707	-0.714	2.8707	-0.626	2.8707	-0.665	2.835	0.37319	2.754	0.45447
2.871	-0.714	2.871	-0.626	2.871	-0.665	2.838	0.35997	2.756	0.43205
2.8713	-0.714	2.8713	-0.626	2.8713	-0.665	2.84	0.39982	2.759	0.42905
2.8717	-0.714	2.8717	-0.626	2.8717	-0.665	2.843	0.37559	2.761	0.49331
2.872	-0.714	2.872	-0.626	2.872	-0.665	2.845	0.39861	2.764	0.48671
2.8723	-0.714	2.8723	-0.626	2.8723	-0.665	2.848	0.37999	2.766	0.43265
2.8727	-0.714	2.8727	-0.626	2.8727	-0.665	2.85	0.41563	2.769	0.44006
2.873	-0.714	2.873	-0.626	2.873	-0.664	2.853	0.35877	2.771	0.42945
2.8733	-0.714	2.8733	-0.626	2.8733	-0.665	2.855	0.36338	2.773	0.41063
2.8737	-0.714	2.8737	-0.626	2.8737	-0.665	2.858	0.34756	2.776	0.40742
2.874	-0.714	2.874	-0.627	2.874	-0.665	2.86	0.40162	2.778	0.42344
2.8743	-0.713	2.8743	-0.627	2.8743	-0.665	2.862	0.34456	2.781	0.44326
2.8747	-0.713	2.8747	-0.627	2.8747	-0.665	2.865	0.3834	2.783	0.42224
2.875	-0.713	2.875	-0.627	2.875	-0.665	2.867	0.385	2.786	0.43745
2.8753	-0.713	2.8753	-0.627	2.8753	-0.665	2.87	0.39521	2.788	0.46168
2.8757	-0.713	2.8757	-0.627	2.8757	-0.665	2.872	0.39101	2.791	0.4771
2.876	-0.713	2.876	-0.627	2.876	-0.664	2.875	0.42164	2.793	0.4817
2.8763	-0.713	2.8763	-0.627	2.8763	-0.664	2.877	0.42344	2.796	0.42304
2.8767	-0.713	2.8767	-0.627	2.8767	-0.664	2.88	0.35517	2.798	0.44346
2.877	-0.713	2.877	-0.627	2.877	-0.664	2.882	0.40322	2.801	0.42064
2.8773	-0.713	2.8773	-0.628	2.8773	-0.664	2.885	0.40442	2.803	0.44546
2.8777	-0.713	2.8777	-0.627	2.8777	-0.664	2.887	0.35397	2.806	0.44006
2.878	-0.713	2.878	-0.628	2.878	-0.664	2.89	0.37299	2.808	0.43025
2.8783	-0.713	2.8783	-0.628	2.8783	-0.664	2.892	0.37619	2.811	0.46588
2.8787	-0.713	2.8787	-0.628	2.8787	-0.664	2.895	0.36778	2.813	0.4779
2.879	-0.713	2.879	-0.628	2.879	-0.664	2.897	0.41243	2.815	0.46528
2.8793	-0.713	2.8793	-0.628	2.8793	-0.664	2.9	0.3836	2.818	0.44466
2.8797	-0.713	2.8797	-0.628	2.8797	-0.664	2.902	0.3806	2.82	0.43725
2.88	-0.713	2.88	-0.628	2.88	-0.664	2.904	0.35417	2.823	0.44967
2.8803	-0.713	2.8803	-0.628	2.8803	-0.664	2.907	0.37919	2.825	0.43685
2.8807	-0.713	2.8807	-0.628	2.8807	-0.664	2.909	0.386	2.828	0.41944
2.881	-0.713	2.881	-0.628	2.881	-0.664	2.912	0.37499	2.83	0.45087
2.8813	-0.713	2.8813	-0.628	2.8813	-0.664	2.914	0.37139	2.833	0.46248
2.8817	-0.713	2.8817	-0.628	2.8817	-0.664	2.917	0.35297	2.835	0.41823
2.882	-0.713	2.882	-0.628	2.882	-0.664	2.919	0.3882	2.838	0.46829
2.8823	-0.713	2.8823	-0.628	2.8823	-0.664	2.922	0.33295	2.84	0.43325
2.8827	-0.713	2.8827	-0.628	2.8827	-0.664	2.924	0.36678	2.843	0.42284
2.883	-0.713	2.883	-0.628	2.883	-0.664	2.927	0.3818	2.845	0.46548
2.8833	-0.713	2.8833	-0.628	2.8833	-0.664	2.929	0.41763	2.848	0.44286
2.8837	-0.713	2.8837	-0.628	2.8837	-0.664	2.932	0.37179	2.85	0.45327
2.884	-0.713	2.884	-0.628	2.884	-0.664	2.934	0.36778	2.852	0.43285
2.8843	-0.713	2.8843	-0.628	2.8843	-0.664	2.937	0.37379	2.855	0.42564
2.8847	-0.713	2.8847	-0.628	2.8847	-0.664	2.939	0.39061	2.857	0.39921
2.885	-0.713	2.885	-0.628	2.885	-0.664	2.941	0.40022	2.86	0.4809
2.8853	-0.713	2.8853	-0.628	2.8853	-0.664	2.944	0.3874	2.862	0.44827
2.8857	-0.713	2.8857	-0.628	2.8857	-0.664	2.946	0.40122	2.865	0.42564
2.886	-0.713	2.886	-0.628	2.886	-0.664	2.949	0.37399	2.867	0.42804
2.8863	-0.713	2.8863	-0.628	2.8863	-0.664	2.951	0.3838	2.87	0.46268
2.8867	-0.713	2.8867	-0.628	2.8867	-0.664	2.954	0.37899	2.872	0.46508
2.887	-0.713	2.887	-0.628	2.887	-0.664	2.956	0.3824	2.875	0.44786
2.8873	-0.713	2.8873	-0.629	2.8873	-0.664	2.959	0.37619	2.877	0.44066
2.8877	-0.713	2.8877	-0.629	2.8877	-0.664	2.961	0.386	2.88	0.42424
2.888	-0.713	2.888	-0.629	2.888	-0.664	2.964	0.33435	2.882	0.43285
2.8883	-0.713	2.8883	-0.629	2.8883	-0.664	2.966	0.39801	2.885	0.50172
2.8887	-0.712	2.8887	-0.629	2.8887	-0.664	2.969	0.37999	2.887	0.44486
2.889	-0.712	2.889	-0.629	2.889	-0.664	2.971	0.39481	2.89	0.42144
2.8893	-0.712	2.8893	-0.629	2.8893	-0.664	2.974	0.3822	2.892	0.45167
2.8897	-0.712	2.8897	-0.629	2.8897	-0.664	2.976	0.39441	2.894	0.3886
2.89	-0.712	2.89	-0.629	2.89	-0.664	2.979	0.37919	2.897	0.41543
2.8903	-0.712	2.8903	-0.629	2.8903	-0.664	2.981	0.39421	2.899	0.45387
2.8907	-0.712	2.8907	-0.629	2.8907	-0.664	2.983	0.3814	2.902	0.43785
2.891	-0.712	2.891	-0.628	2.891	-0.664	2.986	0.39181	2.904	0.39221
2.8913	-0.712	2.8913	-0.628	2.8913	-0.664	2.988	0.39641	2.907	0.46168
2.8917	-0.712	2.8917	-0.629	2.8917	-0.664	2.991	0.39361	2.909	0.40282
2.892	-0.712	2.892	-0.628	2.892	-0.664	2.993	0.40822	2.912	0.44446
2.8923	-0.712	2.8923	-0.628	2.8923	-0.664	2.996	0.39761	2.914	0.41944
2.8927	-0.712	2.8927	-0.628	2.8927	-0.664	2.998	0.36898	2.917	0.44106
2.893	-0.712	2.893	-0.628	2.893	-0.664	3.001	0.37699	2.919	0.41343
2.8933	-0.712	2.8933	-0.628	2.8933	-0.664	3.003	0.37719	2.922	0.44746
2.8937	-0.712	2.8937	-0.628	2.8937	-0.664	3.006	0.37639	2.924	0.44226
2.894	-0.712	2.894	-0.628	2.894	-0.664	3.008	0.39901	2.927	0.45187
2.8943	-0.712	2.8943	-0.628	2.8943	-0.664	3.011	0.42144	2.929	0.46508
2.8947	-0.712	2.8947	-0.628	2.8947	-0.664	3.013	0.39541	2.931	0.43405
2.895	-0.712	2.895	-0.627	2.895	-0.664	3.016	0.33835	2.934	0.42404
2.8953	-0.712	2.8953	-0.627	2.8953	-0.664	3.018	0.42784	2.936	0.40242
2.8957	-0.712	2.8957	-0.627	2.8957	-0.664	3.02	0.35136	2.939	0.46068
2.896	-0.711	2.896	-0.627	2.896	-0.664	3.023	0.37799	2.941	0.41483
2.8963	-0.711	2.8963	-0.627	2.8963	-0.664	3.025	0.36678	2.944	0.49311
2.8967	-0.711	2.8967	-0.627	2.8967	-0.664	3.028	0.41303	2.946	0.43866
2.897	-0.711	2.897	-0.627	2.897	-0.664	3.03	0.36678	2.949	0.45587
2.8973	-0.711	2.8973	-0.627	2.8973	-0.664	3.033	0.33975	2.951	0.45227
2.8977	-0.711	2.8977	-0.627	2.8977	-0.664	3.035	0.36978	2.954	0.45407
2.898	-0.711	2.898	-0.627	2.898	-0.664	3.038	0.3832	2.956	0.42704
2.8983	-0.711	2.8983	-0.627	2.8983	-0.664	3.04	0.33835	2.959	0.42104
2.8987	-0.711	2.8987	-0.627	2.8987	-0.664	3.043	0.41643	2.961	0.44186
2.899	-0.711	2.899	-0.627	2.899	-0.664	3.045	0.3812	2.964	0.48691
2.8993	-0.711	2.8993	-0.626	2.8993	-0.664	3.048	0.386	2.966	0.40822
2.8997	-0.711	2.8997	-0.626	2.8997	-0.664	3.05	0.41143	2.969	0.41523
2.9	-0.711	2.9	-0.626	2.9	-0.664	3.053	0.37899	2.971	0.44426
2.9003	-0.711	2.9003	-0.626	2.9003	-0.664	3.055	0.36738	2.973	0.44666
2.9007	-0.711	2.9007	-0.626	2.9007	-0.664	3.058	0.32934	2.976	0.44446
2.901	-0.711	2.901	-0.626	2.901	-0.664	3.06	0.36818	2.978	0.42184
2.9013	-0.711	2.9013	-0.626	2.9013	-0.663	3.062	0.34195	2.981	0.42204
2.9017	-0.711	2.9017	-0.626	2.9017	-0.663	3.065	0.40302	2.983	0.42704
2.902	-0.711	2.902	-0.626	2.902	-0.663	3.067	0.37179	2.986	0.43145
2.9023	-0.711	2.9023	-0.626	2.9023	-0.663	3.07	0.40682	2.988	0.44346
2.9027	-0.711	2.9027	-0.626	2.9027	-0.663	3.072	0.40602	2.991	0.46528
2.903	-0.711	2.903	-0.626	2.903	-0.663	3.075	0.35397	2.993	0.42744
2.9033	-0.711	2.9033	-0.626	2.9033	-0.663	3.077	0.39521	2.996	0.44266
2.9037	-0.712	2.9037	-0.626	2.9037	-0.663	3.08	0.3814	2.998	0.45527
2.904	-0.711	2.904	-0.626	2.904	-0.663	3.082	0.35357	3.001	0.44486
2.9043	-0.712	2.9043	-0.626	2.9043	-0.663	3.085	0.34256	3.003	0.4791
2.9047	-0.712	2.9047	-0.626	2.9047	-0.663	3.087	0.3882	3.006	0.42044
2.905	-0.712	2.905	-0.626	2.905	-0.663	3.09	0.40282	3.008	0.47529
2.9053	-0.712	2.9053	-0.626	2.9053	-0.663	3.092	0.387	3.01	0.41323
2.9057	-0.712	2.9057	-0.625	2.9057	-0.663	3.095	0.3892	3.013	0.41363
2.906	-0.712	2.906	-0.625	2.906	-0.663	3.097	0.3852	3.015	0.45187
2.9063	-0.712	2.9063	-0.625	2.9063	-0.663	3.099	0.3878	3.018	0.40322
2.9067	-0.712	2.9067	-0.625	2.9067	-0.663	3.102	0.36198	3.02	0.43886
2.907	-0.712	2.907	-0.625	2.907	-0.663	3.104	0.36818	3.023	0.45687
2.9073	-0.712	2.9073	-0.625	2.9073	-0.663	3.107	0.3874	3.025	0.44366
2.9077	-0.712	2.9077	-0.625	2.9077	-0.663	3.109	0.3862	3.028	0.42284
2.908	-0.712	2.908	-0.625	2.908	-0.662	3.112	0.3824	3.03	0.43125
2.9083	-0.712	2.9083	-0.625	2.9083	-0.662	3.114	0.39401	3.033	0.42184
2.9087	-0.712	2.9087	-0.625	2.9087	-0.662	3.117	0.36458	3.035	0.45287
2.909	-0.712	2.909	-0.625	2.909	-0.662	3.119	0.36678	3.038	0.43205
2.9093	-0.713	2.9093	-0.625	2.9093	-0.662	3.122	0.39281	3.04	0.43005
2.9097	-0.712	2.9097	-0.625	2.9097	-0.662	3.124	0.37859	3.043	0.46789
2.91	-0.713	2.91	-0.625	2.91	-0.662	3.127	0.41964	3.045	0.45667
2.9103	-0.713	2.9103	-0.625	2.9103	-0.662	3.129	0.36097	3.047	0.42704
2.9107	-0.713	2.9107	-0.625	2.9107	-0.662	3.132	0.40662	3.05	0.41984
2.911	-0.713	2.911	-0.625	2.911	-0.662	3.134	0.36838	3.052	0.41623
2.9113	-0.713	2.9113	-0.625	2.9113	-0.662	3.137	0.36758	3.055	0.41223
2.9117	-0.713	2.9117	-0.625	2.9117	-0.662	3.139	0.33835	3.057	0.47429
2.912	-0.713	2.912	-0.625	2.912	-0.662	3.141	0.37979	3.06	0.44887
2.9123	-0.713	2.9123	-0.625	2.9123	-0.662	3.144	0.34836	3.062	0.43365
2.9127	-0.713	2.9127	-0.625	2.9127	-0.662	3.146	0.40542	3.065	0.48731
2.913	-0.713	2.913	-0.625	2.913	-0.662	3.149	0.3896	3.067	0.44967
2.9133	-0.713	2.9133	-0.625	2.9133	-0.662	3.151	0.34316	3.07	0.43565
2.9137	-0.713	2.9137	-0.625	2.9137	-0.662	3.154	0.36318	3.072	0.43265
2.914	-0.713	2.914	-0.625	2.914	-0.662	3.156	0.36057	3.075	0.46628
2.9143	-0.713	2.9143	-0.625	2.9143	-0.663	3.159	0.40742	3.077	0.39221
2.9147	-0.713	2.9147	-0.625	2.9147	-0.663	3.161	0.39521	3.08	0.40182
2.915	-0.713	2.915	-0.625	2.915	-0.663	3.164	0.387	3.082	0.42044
2.9153	-0.713	2.9153	-0.625	2.9153	-0.663	3.166	0.37979	3.085	0.43385
2.9157	-0.713	2.9157	-0.625	2.9157	-0.663	3.169	0.37099	3.087	0.49171
2.916	-0.713	2.916	-0.625	2.916	-0.663	3.171	0.43665	3.089	0.42504
2.9163	-0.713	2.9163	-0.625	2.9163	-0.663	3.174	0.37779	3.092	0.39701
2.9167	-0.713	2.9167	-0.624	2.9167	-0.663	3.176	0.36498	3.094	0.43525
2.917	-0.713	2.917	-0.624	2.917	-0.663	3.178	0.36638	3.097	0.45828
2.9173	-0.713	2.9173	-0.624	2.9173	-0.663	3.181	0.3808	3.099	0.46228
2.9177	-0.713	2.9177	-0.624	2.9177	-0.663	3.183	0.37239	3.102	0.43185
2.918	-0.713	2.918	-0.624	2.918	-0.663	3.186	0.36538	3.104	0.44346
2.9183	-0.713	2.9183	-0.624	2.9183	-0.663	3.188	0.39541	3.107	0.42144
2.9187	-0.713	2.9187	-0.624	2.9187	-0.663	3.191	0.3886	3.109	0.43165
2.919	-0.713	2.919	-0.624	2.919	-0.663	3.193	0.37539	3.112	0.43325
2.9193	-0.713	2.9193	-0.624	2.9193	-0.663	3.196	0.383	3.114	0.42544
2.9197	-0.713	2.9197	-0.624	2.9197	-0.663	3.198	0.34976	3.117	0.44746
2.92	-0.713	2.92	-0.624	2.92	-0.663	3.201	0.35217	3.119	0.43525
2.9203	-0.713	2.9203	-0.624	2.9203	-0.663	3.203	0.382	3.122	0.44947
2.9207	-0.713	2.9207	-0.624	2.9207	-0.663	3.206	0.3872	3.124	0.41924
2.921	-0.713	2.921	-0.624	2.921	-0.663	3.208	0.37699	3.126	0.39621
2.9213	-0.713	2.9213	-0.624	2.9213	-0.663	3.211	0.37619	3.129	0.44907
2.9217	-0.713	2.9217	-0.624	2.9217	-0.663	3.213	0.36158	3.131	0.44486
2.922	-0.713	2.922	-0.624	2.922	-0.663	3.216	0.39841	3.134	0.45327
2.9223	-0.713	2.9223	-0.624	2.9223	-0.663	3.218	0.36918	3.136	0.41663
2.9227	-0.713	2.9227	-0.624	2.9227	-0.663	3.22	0.37639	3.139	0.43846
2.923	-0.713	2.923	-0.624	2.923	-0.663	3.223	0.43525	3.141	0.42344
2.9233	-0.713	2.9233	-0.624	2.9233	-0.663	3.225	0.37779	3.144	0.43125
2.9237	-0.713	2.9237	-0.624	2.9237	-0.663	3.228	0.36678	3.146	0.46708
2.924	-0.713	2.924	-0.624	2.924	-0.663	3.23	0.37159	3.149	0.44006
2.9243	-0.713	2.9243	-0.624	2.9243	-0.663	3.233	0.3834	3.151	0.43485
2.9247	-0.713	2.9247	-0.624	2.9247	-0.663	3.235	0.36738	3.154	0.43685
2.925	-0.713	2.925	-0.624	2.925	-0.663	3.238	0.37739	3.156	0.45687
2.9253	-0.713	2.9253	-0.624	2.9253	-0.663	3.24	0.35837	3.159	0.45968
2.9257	-0.713	2.9257	-0.624	2.9257	-0.663	3.243	0.40862	3.161	0.43225
2.926	-0.713	2.926	-0.624	2.926	-0.663	3.245	0.36998	3.164	0.4775
2.9263	-0.713	2.9263	-0.624	2.9263	-0.663	3.248	0.36238	3.166	0.46608
2.9267	-0.713	2.9267	-0.624	2.9267	-0.663	3.25	0.31092	3.168	0.45107
2.927	-0.713	2.927	-0.624	2.927	-0.663	3.253	0.37299	3.171	0.44366
2.9273	-0.713	2.9273	-0.625	2.9273	-0.663	3.255	0.45247	3.173	0.45667
2.9277	-0.713	2.9277	-0.624	2.9277	-0.663	3.257	0.37299	3.176	0.46228
2.928	-0.713	2.928	-0.625	2.928	-0.663	3.26	0.37339	3.178	0.45788
2.9283	-0.713	2.9283	-0.624	2.9283	-0.663	3.262	0.39281	3.181	0.43445
2.9287	-0.713	2.9287	-0.625	2.9287	-0.663	3.265	0.37619	3.183	0.4859
2.929	-0.713	2.929	-0.625	2.929	-0.662	3.267	0.35457	3.186	0.44867
2.9293	-0.713	2.9293	-0.625	2.9293	-0.662	3.27	0.40302	3.188	0.43785
2.9297	-0.713	2.9297	-0.625	2.9297	-0.662	3.272	0.39041	3.191	0.42004
2.93	-0.713	2.93	-0.625	2.93	-0.662	3.275	0.3878	3.193	0.4835
2.9303	-0.713	2.9303	-0.625	2.9303	-0.662	3.277	0.40882	3.196	0.43605
2.9307	-0.713	2.9307	-0.625	2.9307	-0.662	3.28	0.39341	3.198	0.39781
2.931	-0.713	2.931	-0.625	2.931	-0.662	3.282	0.34576	3.201	0.39361
2.9313	-0.713	2.9313	-0.625	2.9313	-0.662	3.285	0.39841	3.203	0.40862
2.9317	-0.713	2.9317	-0.625	2.9317	-0.662	3.287	0.35697	3.205	0.4779
2.932	-0.713	2.932	-0.625	2.932	-0.662	3.29	0.39161	3.208	0.43365
2.9323	-0.713	2.9323	-0.625	2.9323	-0.662	3.292	0.33194	3.21	0.46889
2.9327	-0.713	2.9327	-0.625	2.9327	-0.662	3.294	0.34496	3.213	0.45487
2.933	-0.713	2.933	-0.625	2.933	-0.662	3.297	0.36218	3.215	0.45447
2.9333	-0.713	2.9333	-0.625	2.9333	-0.662	3.299	0.37759	3.218	0.43565
2.9337	-0.713	2.9337	-0.625	2.9337	-0.662	3.302	0.37439	3.22	0.45367
2.934	-0.713	2.934	-0.625	2.934	-0.662	3.304	0.34816	3.223	0.44286
2.9343	-0.713	2.9343	-0.625	2.9343	-0.662	3.307	0.39982	3.225	0.47449
2.9347	-0.713	2.9347	-0.625	2.9347	-0.662	3.309	0.3806	3.228	0.42744
2.935	-0.713	2.935	-0.625	2.935	-0.662	3.312	0.39982	3.23	0.42965
2.9353	-0.713	2.9353	-0.625	2.9353	-0.662	3.314	0.39041	3.233	0.44266
2.9357	-0.713	2.9357	-0.625	2.9357	-0.662	3.317	0.3808	3.235	0.42864
2.936	-0.712	2.936	-0.625	2.936	-0.662	3.319	0.31052	3.238	0.40682
2.9363	-0.713	2.9363	-0.625	2.9363	-0.662	3.322	0.35877	3.24	0.43065
2.9367	-0.713	2.9367	-0.625	2.9367	-0.662	3.324	0.37299	3.243	0.44106
2.937	-0.713	2.937	-0.625	2.937	-0.662	3.327	0.32594	3.245	0.42364
2.9373	-0.712	2.9373	-0.625	2.9373	-0.662	3.329	0.33535	3.247	0.45527
2.9377	-0.712	2.9377	-0.625	2.9377	-0.662	3.332	0.42604	3.25	0.3872
2.938	-0.712	2.938	-0.625	2.938	-0.662	3.334	0.40082	3.252	0.41083
2.9383	-0.713	2.9383	-0.625	2.9383	-0.662	3.336	0.35497	3.255	0.43045
2.9387	-0.712	2.9387	-0.625	2.9387	-0.662	3.339	0.40382	3.257	0.4801
2.939	-0.713	2.939	-0.625	2.939	-0.662	3.341	0.39221	3.26	0.40983
2.9393	-0.712	2.9393	-0.625	2.9393	-0.662	3.344	0.34616	3.262	0.42965
2.9397	-0.712	2.9397	-0.625	2.9397	-0.662	3.346	0.3872	3.265	0.44246
2.94	-0.712	2.94	-0.625	2.94	-0.663	3.349	0.31973	3.267	0.44366
2.9403	-0.712	2.9403	-0.625	2.9403	-0.663	3.351	0.36178	3.27	0.43205
2.9407	-0.712	2.9407	-0.625	2.9407	-0.663	3.354	0.34676	3.272	0.42264
2.941	-0.712	2.941	-0.625	2.941	-0.663	3.356	0.36698	3.275	0.41843
2.9413	-0.712	2.9413	-0.625	2.9413	-0.663	3.359	0.37919	3.277	0.43665
2.9417	-0.712	2.9417	-0.625	2.9417	-0.663	3.361	0.3868	3.28	0.42604
2.942	-0.712	2.942	-0.625	2.942	-0.663	3.364	0.3846	3.282	0.46028
2.9423	-0.712	2.9423	-0.625	2.9423	-0.663	3.366	0.34896	3.284	0.40782
2.9427	-0.712	2.9427	-0.625	2.9427	-0.663	3.369	0.41043	3.287	0.42624
2.943	-0.712	2.943	-0.625	2.943	-0.663	3.371	0.33995	3.289	0.40082
2.9433	-0.712	2.9433	-0.625	2.9433	-0.664	3.373	0.3898	3.292	0.43585
2.9437	-0.712	2.9437	-0.625	2.9437	-0.664	3.376	0.39921	3.294	0.4773
2.944	-0.712	2.944	-0.625	2.944	-0.664	3.378	0.34296	3.297	0.4805
2.9443	-0.712	2.9443	-0.625	2.9443	-0.664	3.381	0.32394	3.299	0.43265
2.9447	-0.712	2.9447	-0.625	2.9447	-0.664	3.383	0.39341	3.302	0.39201
2.945	-0.712	2.945	-0.625	2.945	-0.664	3.386	0.39821	3.304	0.40882
2.9453	-0.712	2.9453	-0.625	2.9453	-0.664	3.388	0.37439	3.307	0.43365
2.9457	-0.712	2.9457	-0.625	2.9457	-0.664	3.391	0.36838	3.309	0.44106
2.946	-0.712	2.946	-0.625	2.946	-0.664	3.393	0.39841	3.312	0.39661
2.9463	-0.712	2.9463	-0.625	2.9463	-0.665	3.396	0.3896	3.314	0.42384
2.9467	-0.712	2.9467	-0.625	2.9467	-0.665	3.398	0.36958	3.317	0.43525
2.947	-0.712	2.947	-0.625	2.947	-0.665	3.401	0.3814	3.319	0.42324
2.9473	-0.712	2.9473	-0.625	2.9473	-0.665	3.403	0.3874	3.322	0.42804
2.9477	-0.712	2.9477	-0.625	2.9477	-0.665	3.406	0.40742	3.324	0.46348
2.948	-0.712	2.948	-0.625	2.948	-0.665	3.408	0.35417	3.326	0.43145
2.9483	-0.712	2.9483	-0.625	2.9483	-0.665	3.411	0.34195	3.329	0.45187
2.9487	-0.712	2.9487	-0.625	2.9487	-0.665	3.413	0.3894	3.331	0.42905
2.949	-0.712	2.949	-0.625	2.949	-0.665	3.415	0.39061	3.334	0.41964
2.9493	-0.712	2.9493	-0.625	2.9493	-0.665	3.418	0.35237	3.336	0.42304
2.9497	-0.712	2.9497	-0.625	2.9497	-0.665	3.42	0.34716	3.339	0.46228
2.95	-0.712	2.95	-0.625	2.95	-0.665	3.423	0.39541	3.341	0.44246
2.9503	-0.712	2.9503	-0.626	2.9503	-0.665	3.425	0.36358	3.344	0.43425
2.9507	-0.711	2.9507	-0.625	2.9507	-0.665	3.428	0.35297	3.346	0.45047
2.951	-0.711	2.951	-0.625	2.951	-0.665	3.43	0.35937	3.349	0.44326
2.9513	-0.711	2.9513	-0.625	2.9513	-0.665	3.433	0.34456	3.351	0.44847
2.9517	-0.711	2.9517	-0.625	2.9517	-0.665	3.435	0.36198	3.354	0.44646
2.952	-0.711	2.952	-0.625	2.952	-0.665	3.438	0.39201	3.356	0.41343
2.9523	-0.711	2.9523	-0.625	2.9523	-0.665	3.44	0.39961	3.359	0.44706
2.9527	-0.711	2.9527	-0.625	2.9527	-0.665	3.443	0.35757	3.361	0.45407
2.953	-0.711	2.953	-0.625	2.953	-0.665	3.445	0.39021	3.363	0.44146
2.9533	-0.711	2.9533	-0.625	2.9533	-0.665	3.448	0.33415	3.366	0.43886
2.9537	-0.711	2.9537	-0.625	2.9537	-0.665	3.45	0.37519	3.368	0.4839
2.954	-0.711	2.954	-0.625	2.954	-0.665	3.452	0.3866	3.371	0.45227
2.9543	-0.711	2.9543	-0.625	2.9543	-0.665	3.455	0.36818	3.373	0.43946
2.9547	-0.711	2.9547	-0.625	2.9547	-0.665	3.457	0.35617	3.376	0.42204
2.955	-0.711	2.955	-0.625	2.955	-0.665	3.46	0.35777	3.378	0.44526
2.9553	-0.711	2.9553	-0.626	2.9553	-0.665	3.462	0.41643	3.381	0.42544
2.9557	-0.711	2.9557	-0.625	2.9557	-0.665	3.465	0.36138	3.383	0.46909
2.956	-0.711	2.956	-0.626	2.956	-0.665	3.467	0.35537	3.386	0.47049
2.9563	-0.71	2.9563	-0.626	2.9563	-0.665	3.47	0.39161	3.388	0.48751
2.9567	-0.711	2.9567	-0.626	2.9567	-0.665	3.472	0.37919	3.391	0.45888
2.957	-0.71	2.957	-0.626	2.957	-0.665	3.475	0.37299	3.393	0.45727
2.9573	-0.71	2.9573	-0.626	2.9573	-0.665	3.477	0.37539	3.396	0.42864
2.9577	-0.71	2.9577	-0.626	2.9577	-0.665	3.48	0.32193	3.398	0.43125
2.958	-0.71	2.958	-0.626	2.958	-0.665	3.482	0.29431	3.401	0.41543
2.9583	-0.71	2.9583	-0.626	2.9583	-0.665	3.485	0.34436	3.403	0.42024
2.9587	-0.71	2.9587	-0.626	2.9587	-0.665	3.487	0.39601	3.405	0.47469
2.959	-0.71	2.959	-0.626	2.959	-0.665	3.49	0.40122	3.408	0.44206
2.9593	-0.71	2.9593	-0.626	2.9593	-0.665	3.492	0.39901	3.41	0.42364
2.9597	-0.71	2.9597	-0.625	2.9597	-0.665	3.494	0.40342	3.413	0.46708
2.96	-0.71	2.96	-0.626	2.96	-0.665	3.497	0.3896	3.415	0.43225
2.9603	-0.71	2.9603	-0.625	2.9603	-0.665	3.499	0.41924	3.418	0.44626
2.9607	-0.71	2.9607	-0.626	2.9607	-0.665	3.502	0.35737	3.42	0.45007
2.961	-0.71	2.961	-0.625	2.961	-0.665	3.504	0.36818	3.423	0.46108
2.9613	-0.71	2.9613	-0.626	2.9613	-0.665	3.507	0.37819	3.425	0.44266
2.9617	-0.71	2.9617	-0.625	2.9617	-0.664	3.509	0.35517	3.428	0.45627
2.962	-0.71	2.962	-0.625	2.962	-0.664	3.512	0.40762	3.43	0.43505
2.9623	-0.71	2.9623	-0.625	2.9623	-0.664	3.514	0.37199	3.433	0.39401
2.9627	-0.709	2.9627	-0.625	2.9627	-0.664	3.517	0.37599	3.435	0.46148
2.963	-0.709	2.963	-0.625	2.963	-0.664	3.519	0.3838	3.438	0.41623
2.9633	-0.709	2.9633	-0.625	2.9633	-0.664	3.522	0.39301	3.44	0.46909
2.9637	-0.709	2.9637	-0.625	2.9637	-0.664	3.524	0.3842	3.442	0.46388
2.964	-0.709	2.964	-0.625	2.964	-0.664	3.527	0.37879	3.445	0.45227
2.9643	-0.709	2.9643	-0.625	2.9643	-0.664	3.529	0.36878	3.447	0.46328
2.9647	-0.709	2.9647	-0.625	2.9647	-0.664	3.531	0.33655	3.45	0.44967
2.965	-0.709	2.965	-0.625	2.965	-0.664	3.534	0.37018	3.452	0.4769
2.9653	-0.708	2.9653	-0.625	2.9653	-0.664	3.536	0.35837	3.455	0.42905
2.9657	-0.708	2.9657	-0.625	2.9657	-0.664	3.539	0.3832	3.457	0.44827
2.966	-0.708	2.966	-0.625	2.966	-0.664	3.541	0.32294	3.46	0.43245
2.9663	-0.708	2.9663	-0.625	2.9663	-0.664	3.544	0.39581	3.462	0.44006
2.9667	-0.708	2.9667	-0.625	2.9667	-0.664	3.546	0.34316	3.465	0.45167
2.967	-0.707	2.967	-0.625	2.967	-0.664	3.549	0.33855	3.467	0.42804
2.9673	-0.707	2.9673	-0.625	2.9673	-0.664	3.551	0.40542	3.47	0.41263
2.9677	-0.707	2.9677	-0.625	2.9677	-0.664	3.554	0.35697	3.472	0.47409
2.968	-0.707	2.968	-0.625	2.968	-0.664	3.556	0.39961	3.475	0.44506
2.9683	-0.707	2.9683	-0.625	2.9683	-0.664	3.559	0.40702	3.477	0.45107
2.9687	-0.706	2.9687	-0.625	2.9687	-0.664	3.561	0.3854	3.48	0.48731
2.969	-0.706	2.969	-0.625	2.969	-0.664	3.564	0.35737	3.482	0.44326
2.9693	-0.706	2.9693	-0.625	2.9693	-0.665	3.566	0.35937	3.484	0.44446
2.9697	-0.705	2.9697	-0.625	2.9697	-0.664	3.569	0.37299	3.487	0.46869
2.97	-0.705	2.97	-0.625	2.97	-0.665	3.571	0.39321	3.489	0.44326
2.9703	-0.704	2.9703	-0.625	2.9703	-0.664	3.573	0.42284	3.492	0.48971
2.9707	-0.704	2.9707	-0.625	2.9707	-0.665	3.576	0.389	3.494	0.43966
2.971	-0.703	2.971	-0.625	2.971	-0.664	3.578	0.34135	3.497	0.39441
2.9713	-0.703	2.9713	-0.625	2.9713	-0.665	3.581	0.53716	3.499	0.41303
2.9717	-0.702	2.9717	-0.625	2.9717	-0.664	3.583	0.76239	3.502	0.43906
2.972	-0.701	2.972	-0.625	2.972	-0.664	3.586	1.41887	3.504	0.44126
2.9723	-0.701	2.9723	-0.625	2.9723	-0.664	3.588	2.83855	3.507	0.45407
2.9727	-0.7	2.9727	-0.625	2.9727	-0.664	3.591	5.8811	3.509	0.43125
2.973	-0.699	2.973	-0.625	2.973	-0.664	3.593	10.8378	3.512	0.44646
2.9733	-0.698	2.9733	-0.625	2.9733	-0.664	3.596	18.2121	3.514	0.44046
2.9737	-0.697	2.9737	-0.625	2.9737	-0.664	3.598	27.5092	3.517	0.45567
2.974	-0.696	2.974	-0.624	2.974	-0.664	3.601	38.527	3.519	0.42424
2.9743	-0.696	2.9743	-0.624	2.9743	-0.664	3.603	50.264	3.521	0.41323
2.9747	-0.695	2.9747	-0.624	2.9747	-0.664	3.606	61.8049	3.524	0.41263
2.975	-0.694	2.975	-0.624	2.975	-0.664	3.608	72.7479	3.526	0.45507
2.9753	-0.693	2.9753	-0.624	2.9753	-0.664	3.61	82.2161	3.529	0.41984
2.9757	-0.692	2.9757	-0.624	2.9757	-0.664	3.613	90.0929	3.531	0.40582
2.976	-0.69	2.976	-0.624	2.976	-0.664	3.615	95.6056	3.534	0.45307
2.9763	-0.689	2.9763	-0.624	2.9763	-0.664	3.618	98.7795	3.536	0.46789
2.9767	-0.688	2.9767	-0.624	2.9767	-0.664	3.62	100	3.539	0.41043
2.977	-0.687	2.977	-0.624	2.977	-0.664	3.623	98.9163	3.541	0.42144
2.9773	-0.686	2.9773	-0.624	2.9773	-0.664	3.625	96.339	3.544	0.46668
2.9777	-0.685	2.9777	-0.624	2.9777	-0.664	3.628	92.1629	3.546	0.44066
2.978	-0.684	2.978	-0.624	2.978	-0.664	3.63	86.5304	3.549	0.42364
2.9783	-0.683	2.9783	-0.624	2.9783	-0.664	3.633	80.2759	3.551	0.44887
2.9787	-0.682	2.9787	-0.624	2.9787	-0.664	3.635	73.5069	3.554	0.43145
2.979	-0.681	2.979	-0.624	2.979	-0.664	3.638	66.0363	3.556	0.3884
2.9793	-0.679	2.9793	-0.624	2.9793	-0.664	3.64	58.6753	3.559	0.45547
2.9797	-0.678	2.9797	-0.624	2.9797	-0.664	3.643	51.6878	3.561	0.43425
2.98	-0.677	2.98	-0.624	2.98	-0.665	3.645	44.8333	3.563	0.45747
2.9803	-0.676	2.9803	-0.624	2.9803	-0.665	3.648	38.9202	3.566	0.44666
2.9807	-0.675	2.9807	-0.624	2.9807	-0.665	3.65	33.4575	3.568	0.42885
2.981	-0.674	2.981	-0.624	2.981	-0.665	3.652	28.7294	3.571	0.43545
2.9813	-0.673	2.9813	-0.624	2.9813	-0.665	3.655	24.9219	3.573	0.42804
2.9817	-0.672	2.9817	-0.624	2.9817	-0.665	3.657	21.4032	3.576	0.45948
2.982	-0.671	2.982	-0.624	2.982	-0.665	3.66	18.489	3.578	0.40322
2.9823	-0.67	2.9823	-0.624	2.9823	-0.665	3.662	16.1614	3.581	0.44706
2.9827	-0.669	2.9827	-0.624	2.9827	-0.665	3.665	14.299	3.583	0.42364
2.983	-0.668	2.983	-0.624	2.983	-0.665	3.667	12.5839	3.586	0.41883
2.9833	-0.667	2.9833	-0.624	2.9833	-0.665	3.67	11.2206	3.588	0.5784
2.9837	-0.667	2.9837	-0.624	2.9837	-0.665	3.672	10.1912	3.591	0.79102
2.984	-0.666	2.984	-0.624	2.984	-0.665	3.675	9.16992	3.593	1.22767
2.9843	-0.665	2.9843	-0.624	2.9843	-0.665	3.677	8.35107	3.596	2.08777
2.9847	-0.665	2.9847	-0.624	2.9847	-0.665	3.68	7.77647	3.598	3.69804
2.985	-0.664	2.985	-0.624	2.985	-0.665	3.682	7.1244	3.6	6.28693
2.9853	-0.664	2.9853	-0.624	2.9853	-0.665	3.685	6.76522	3.603	10.3588
2.9857	-0.663	2.9857	-0.624	2.9857	-0.665	3.687	6.36441	3.605	15.5922
2.986	-0.663	2.986	-0.624	2.986	-0.665	3.689	6.00163	3.608	21.8263
2.9863	-0.663	2.9863	-0.624	2.9863	-0.665	3.692	5.72674	3.61	28.693
2.9867	-0.662	2.9867	-0.624	2.9867	-0.665	3.694	5.394	3.613	35.8843
2.987	-0.662	2.987	-0.624	2.987	-0.665	3.697	5.19439	3.615	42.2497
2.9873	-0.662	2.9873	-0.624	2.9873	-0.665	3.699	4.99018	3.618	48.3814
2.9877	-0.662	2.9877	-0.624	2.9877	-0.665	3.702	4.75053	3.62	53.3994
2.988	-0.662	2.988	-0.624	2.988	-0.665	3.704	4.60698	3.623	57.011
2.9883	-0.662	2.9883	-0.624	2.9883	-0.665	3.707	4.42179	3.625	59.2765
2.9887	-0.663	2.9887	-0.624	2.9887	-0.665	3.709	4.22999	3.628	60.3516
2.989	-0.663	2.989	-0.624	2.989	-0.665	3.712	4.09225	3.63	59.3852
2.9893	-0.663	2.9893	-0.624	2.9893	-0.664	3.714	3.96071	3.633	57.794
2.9897	-0.664	2.9897	-0.624	2.9897	-0.665	3.717	3.79494	3.635	55.3799
2.99	-0.664	2.99	-0.624	2.99	-0.664	3.719	3.72367	3.638	51.9165
2.9903	-0.665	2.9903	-0.624	2.9903	-0.664	3.722	3.57871	3.64	48.0645
2.9907	-0.665	2.9907	-0.624	2.9907	-0.664	3.724	3.45659	3.642	43.8233
2.991	-0.666	2.991	-0.625	2.991	-0.664	3.727	3.39412	3.645	39.1534
2.9913	-0.666	2.9913	-0.625	2.9913	-0.664	3.729	3.26479	3.647	34.9258
2.9917	-0.667	2.9917	-0.625	2.9917	-0.664	3.731	3.1829	3.65	30.587
2.992	-0.668	2.992	-0.625	2.992	-0.664	3.734	3.07239	3.652	26.9067
2.9923	-0.669	2.9923	-0.625	2.9923	-0.664	3.736	3.01593	3.655	23.4339
2.9927	-0.67	2.9927	-0.625	2.9927	-0.664	3.739	2.89681	3.657	20.475
2.993	-0.67	2.993	-0.625	2.993	-0.664	3.741	2.89581	3.66	17.8599
2.9933	-0.671	2.9933	-0.625	2.9933	-0.664	3.744	2.78229	3.662	15.446
2.9937	-0.672	2.9937	-0.625	2.9937	-0.664	3.746	2.7951	3.665	13.4722
2.994	-0.673	2.994	-0.625	2.994	-0.664	3.749	2.71001	3.667	11.8235
2.9943	-0.674	2.9943	-0.625	2.9943	-0.664	3.751	2.58648	3.67	10.3113
2.9947	-0.675	2.9947	-0.625	2.9947	-0.664	3.754	2.58508	3.672	9.20295
2.995	-0.676	2.995	-0.625	2.995	-0.664	3.756	2.57227	3.675	8.27839
2.9953	-0.677	2.9953	-0.625	2.9953	-0.664	3.759	2.47096	3.677	7.47256
2.9957	-0.678	2.9957	-0.625	2.9957	-0.664	3.761	2.43573	3.679	6.77683
2.996	-0.679	2.996	-0.625	2.996	-0.664	3.764	2.33002	3.682	6.28612
2.9963	-0.68	2.9963	-0.625	2.9963	-0.663	3.766	2.37166	3.684	5.79301
2.9967	-0.681	2.9967	-0.625	2.9967	-0.663	3.768	2.33803	3.687	5.41782
2.997	-0.682	2.997	-0.625	2.997	-0.663	3.771	2.28697	3.689	5.07146
2.9973	-0.683	2.9973	-0.625	2.9973	-0.663	3.773	2.24853	3.692	4.71549
2.9977	-0.684	2.9977	-0.625	2.9977	-0.663	3.776	2.16805	3.694	4.49927
2.998	-0.685	2.998	-0.625	2.998	-0.663	3.778	2.17946	3.697	4.19275
2.9983	-0.686	2.9983	-0.625	2.9983	-0.663	3.781	2.09437	3.699	4.10206
2.9987	-0.688	2.9987	-0.625	2.9987	-0.663	3.783	2.06114	3.702	3.78493
2.999	-0.688	2.999	-0.625	2.999	-0.663	3.786	2.10979	3.704	3.64679
2.9993	-0.69	2.9993	-0.625	2.9993	-0.663	3.788	2.00568	3.707	3.48201
2.9997	-0.69	2.9997	-0.625	2.9997	-0.663	3.791	2.00929	3.709	3.28381
3	-0.691	3	-0.625	3	-0.663	3.793	1.99988	3.712	3.28101
3.0003	-0.692	3.0003	-0.625	3.0003	-0.663	3.796	1.95103	3.714	3.10923
3.0007	-0.693	3.0007	-0.625	3.0007	-0.663	3.798	1.89917	3.716	2.96968
3.001	-0.694	3.001	-0.625	3.001	-0.663	3.801	1.95323	3.719	2.90021
3.0013	-0.695	3.0013	-0.625	3.0013	-0.663	3.803	1.87735	3.721	2.83855
3.0017	-0.695	3.0017	-0.625	3.0017	-0.663	3.806	1.84371	3.724	2.74245
3.002	-0.696	3.002	-0.625	3.002	-0.663	3.808	1.85252	3.726	2.66437
3.0023	-0.697	3.0023	-0.625	3.0023	-0.663	3.81	1.76864	3.729	2.53323
3.0027	-0.698	3.0027	-0.625	3.0027	-0.662	3.813	1.82129	3.731	2.53683
3.003	-0.698	3.003	-0.625	3.003	-0.662	3.815	1.80648	3.734	2.45515
3.0033	-0.699	3.0033	-0.625	3.0033	-0.662	3.818	1.78645	3.736	2.39749
3.0037	-0.699	3.0037	-0.625	3.0037	-0.662	3.82	1.731	3.739	2.27676
3.004	-0.7	3.004	-0.625	3.004	-0.662	3.823	1.68935	3.741	2.24693
3.0043	-0.701	3.0043	-0.625	3.0043	-0.663	3.825	1.64891	3.744	2.23972
3.0047	-0.701	3.0047	-0.625	3.0047	-0.662	3.828	1.64751	3.746	2.17686
3.005	-0.701	3.005	-0.625	3.005	-0.662	3.83	1.64431	3.749	2.15263
3.0053	-0.702	3.0053	-0.625	3.0053	-0.662	3.833	1.64591	3.751	2.14943
3.0057	-0.702	3.0057	-0.625	3.0057	-0.662	3.835	1.59906	3.754	2.01349
3.006	-0.703	3.006	-0.625	3.006	-0.662	3.838	1.61147	3.756	2.00768
3.0063	-0.703	3.0063	-0.625	3.0063	-0.662	3.84	1.57784	3.758	1.95523
3.0067	-0.703	3.0067	-0.625	3.0067	-0.663	3.843	1.53299	3.761	1.94662
3.007	-0.704	3.007	-0.624	3.007	-0.663	3.845	1.50176	3.763	1.90938
3.0073	-0.704	3.0073	-0.625	3.0073	-0.663	3.847	1.51557	3.766	1.86914
3.0077	-0.704	3.0077	-0.624	3.0077	-0.663	3.85	1.51157	3.768	1.80347
3.008	-0.705	3.008	-0.624	3.008	-0.663	3.852	1.46912	3.771	1.83791
3.0083	-0.705	3.0083	-0.624	3.0083	-0.663	3.855	1.50817	3.773	1.8319
3.0087	-0.705	3.0087	-0.624	3.0087	-0.663	3.857	1.47853	3.776	1.76844
3.009	-0.705	3.009	-0.624	3.009	-0.663	3.86	1.38844	3.778	1.78786
3.0093	-0.706	3.0093	-0.624	3.0093	-0.663	3.862	1.40726	3.781	1.70217
3.0097	-0.706	3.0097	-0.624	3.0097	-0.663	3.865	1.40386	3.783	1.69296
3.01	-0.706	3.01	-0.624	3.01	-0.663	3.867	1.36602	3.786	1.67534
3.0103	-0.706	3.0103	-0.624	3.0103	-0.662	3.87	1.33719	3.788	1.64431
3.0107	-0.706	3.0107	-0.624	3.0107	-0.662	3.872	1.37603	3.791	1.60627
3.011	-0.706	3.011	-0.624	3.011	-0.662	3.875	1.3508	3.793	1.58284
3.0113	-0.706	3.0113	-0.624	3.0113	-0.662	3.877	1.28634	3.795	1.58905
3.0117	-0.707	3.0117	-0.624	3.0117	-0.662	3.88	1.23969	3.798	1.56683
3.012	-0.707	3.012	-0.623	3.012	-0.662	3.882	1.26872	3.8	1.48654
3.0123	-0.707	3.0123	-0.623	3.0123	-0.662	3.885	1.26131	3.803	1.49315
3.0127	-0.707	3.0127	-0.623	3.0127	-0.662	3.887	1.21666	3.805	1.49075
3.013	-0.707	3.013	-0.623	3.013	-0.662	3.889	1.24429	3.808	1.47693
3.0133	-0.707	3.0133	-0.623	3.0133	-0.662	3.892	1.26031	3.81	1.43569
3.0137	-0.707	3.0137	-0.623	3.0137	-0.662	3.894	1.21366	3.813	1.43969
3.014	-0.707	3.014	-0.623	3.014	-0.662	3.897	1.20525	3.815	1.33679
3.0143	-0.707	3.0143	-0.623	3.0143	-0.662	3.899	1.23428	3.818	1.39605
3.0147	-0.707	3.0147	-0.623	3.0147	-0.662	3.902	1.21646	3.82	1.32498
3.015	-0.707	3.015	-0.624	3.015	-0.662	3.904	1.18863	3.823	1.31677
3.0153	-0.707	3.0153	-0.624	3.0153	-0.663	3.907	1.17622	3.825	1.35741
3.0157	-0.707	3.0157	-0.624	3.0157	-0.663	3.909	1.19064	3.828	1.28113
3.016	-0.707	3.016	-0.624	3.016	-0.663	3.912	1.15119	3.83	1.29034
3.0163	-0.707	3.0163	-0.624	3.0163	-0.663	3.914	1.12417	3.833	1.24709
3.0167	-0.707	3.0167	-0.624	3.0167	-0.663	3.917	1.13378	3.835	1.20645
3.017	-0.707	3.017	-0.624	3.017	-0.663	3.919	1.05409	3.837	1.26291
3.0173	-0.707	3.0173	-0.624	3.0173	-0.663	3.922	1.07151	3.84	1.21806
3.0177	-0.707	3.0177	-0.624	3.0177	-0.663	3.924	1.09253	3.842	1.19744
3.018	-0.707	3.018	-0.624	3.018	-0.663	3.926	1.08673	3.845	1.19244
3.0183	-0.707	3.0183	-0.624	3.0183	-0.663	3.929	1.1574	3.847	1.19884
3.0187	-0.707	3.0187	-0.624	3.0187	-0.663	3.931	1.12537	3.85	1.20305
3.019	-0.707	3.019	-0.624	3.019	-0.663	3.934	1.10114	3.852	1.14459
3.0193	-0.707	3.0193	-0.624	3.0193	-0.663	3.936	1.0615	3.855	1.19965
3.0197	-0.707	3.0197	-0.624	3.0197	-0.663	3.939	1.07712	3.857	1.18243
3.02	-0.707	3.02	-0.624	3.02	-0.663	3.941	1.0557	3.86	1.14038
3.0203	-0.707	3.0203	-0.624	3.0203	-0.663	3.944	1.04689	3.862	1.13698
3.0207	-0.707	3.0207	-0.624	3.0207	-0.663	3.946	1.01786	3.865	1.17602
3.021	-0.707	3.021	-0.624	3.021	-0.663	3.949	1.02907	3.867	1.16401
3.0213	-0.707	3.0213	-0.624	3.0213	-0.663	3.951	1.00184	3.87	1.08873
3.0217	-0.707	3.0217	-0.624	3.0217	-0.663	3.954	1.02807	3.872	1.08393
3.022	-0.707	3.022	-0.624	3.022	-0.663	3.956	1.00664	3.874	1.08733
3.0223	-0.707	3.0223	-0.624	3.0223	-0.663	3.959	1.01405	3.877	1.07371
3.0227	-0.707	3.0227	-0.624	3.0227	-0.663	3.961	0.98702	3.879	1.06751
3.023	-0.707	3.023	-0.624	3.023	-0.663	3.963	1.00604	3.882	1.0629
3.0233	-0.707	3.0233	-0.624	3.0233	-0.663	3.966	1.01866	3.884	1.0569
3.0237	-0.707	3.0237	-0.624	3.0237	-0.663	3.968	1.00885	3.887	1.0637
3.024	-0.707	3.024	-0.624	3.024	-0.663	3.971	0.98502	3.889	1.04709
3.0243	-0.707	3.0243	-0.624	3.0243	-0.663	3.973	1.00564	3.892	0.99683
3.0247	-0.707	3.0247	-0.624	3.0247	-0.663	3.976	1.01565	3.894	1.07672
3.025	-0.707	3.025	-0.624	3.025	-0.663	3.978	0.9646	3.897	1.07171
3.0253	-0.707	3.0253	-0.623	3.0253	-0.663	3.981	0.96841	3.899	1.00204
3.0257	-0.707	3.0257	-0.624	3.0257	-0.663	3.983	0.9586	3.902	1.04729
3.026	-0.707	3.026	-0.623	3.026	-0.663	3.986	0.95559	3.904	1.00184
3.0263	-0.707	3.0263	-0.623	3.0263	-0.663	3.988	0.98702	3.907	1.01605
3.0267	-0.707	3.0267	-0.623	3.0267	-0.663	3.991	0.92796	3.909	0.99303
3.027	-0.707	3.027	-0.623	3.027	-0.663	3.993	0.97061	3.912	0.9662
3.0273	-0.707	3.0273	-0.623	3.0273	-0.663	3.996	0.91915	3.914	1.01425
3.0277	-0.707	3.0277	-0.623	3.0277	-0.663	3.998	0.93537	3.916	1.01005
3.028	-0.707	3.028	-0.623	3.028	-0.663	4.001	0.93437	3.919	0.94798
3.0283	-0.707	3.0283	-0.623	3.0283	-0.663	4.003	0.93077	3.921	0.93577
3.0287	-0.707	3.0287	-0.623	3.0287	-0.663	4.005	0.95119	3.924	0.97621
3.029	-0.707	3.029	-0.623	3.029	-0.664	4.008	0.95779	3.926	0.94618
3.0293	-0.707	3.0293	-0.623	3.0293	-0.663	4.01	0.90194	3.929	1.00705
3.0297	-0.707	3.0297	-0.623	3.0297	-0.664	4.013	0.89773	3.931	0.99563
3.03	-0.707	3.03	-0.623	3.03	-0.664	4.015	0.91075	3.934	0.97201
3.0303	-0.707	3.0303	-0.623	3.0303	-0.664	4.018	0.87611	3.936	0.91775
3.0307	-0.707	3.0307	-0.623	3.0307	-0.663	4.02	0.84087	3.939	0.91595
3.031	-0.707	3.031	-0.623	3.031	-0.663	4.023	0.86089	3.941	0.91895
3.0313	-0.707	3.0313	-0.623	3.0313	-0.663	4.025	0.8655	3.944	0.94458
3.0317	-0.707	3.0317	-0.623	3.0317	-0.663	4.028	0.8627	3.946	0.94198
3.032	-0.707	3.032	-0.623	3.032	-0.663	4.03	0.90614	3.949	0.91995
3.0323	-0.707	3.0323	-0.623	3.0323	-0.663	4.033	0.81725	3.951	0.84888
3.0327	-0.707	3.0327	-0.623	3.0327	-0.663	4.035	0.84828	3.953	0.91715
3.033	-0.707	3.033	-0.623	3.033	-0.663	4.038	0.8639	3.956	0.91915
3.0333	-0.707	3.0333	-0.623	3.0333	-0.663	4.04	0.84087	3.958	0.90314
3.0337	-0.707	3.0337	-0.623	3.0337	-0.663	4.042	0.88051	3.961	0.83347
3.034	-0.707	3.034	-0.623	3.034	-0.663	4.045	0.82285	3.963	0.82486
3.0343	-0.707	3.0343	-0.623	3.0343	-0.663	4.047	0.7688	3.966	0.86009
3.0347	-0.707	3.0347	-0.623	3.0347	-0.663	4.05	0.85128	3.968	0.89153
3.035	-0.707	3.035	-0.623	3.035	-0.663	4.052	0.88031	3.971	0.85188
3.0353	-0.707	3.0353	-0.623	3.0353	-0.663	4.055	0.82686	3.973	0.82846
3.0357	-0.707	3.0357	-0.622	3.0357	-0.662	4.057	0.82245	3.976	0.90254
3.036	-0.707	3.036	-0.622	3.036	-0.662	4.06	0.81885	3.978	0.84167
3.0363	-0.707	3.0363	-0.622	3.0363	-0.662	4.062	0.82365	3.981	0.79322
3.0367	-0.707	3.0367	-0.622	3.0367	-0.662	4.065	0.83787	3.983	0.82526
3.037	-0.707	3.037	-0.622	3.037	-0.662	4.067	0.80343	3.986	0.83146
3.0373	-0.707	3.0373	-0.622	3.0373	-0.662	4.07	0.80223	3.988	0.80724
3.0377	-0.707	3.0377	-0.622	3.0377	-0.662	4.072	0.77981	3.991	0.80183
3.038	-0.707	3.038	-0.622	3.038	-0.662	4.075	0.77801	3.993	0.82926
3.0383	-0.707	3.0383	-0.622	3.0383	-0.662	4.077	0.77781	3.995	0.83086
3.0387	-0.707	3.0387	-0.622	3.0387	-0.662	4.08	0.76379	3.998	0.87491
3.039	-0.707	3.039	-0.622	3.039	-0.662	4.082	0.78642	4	0.76559
3.0393	-0.707	3.0393	-0.622	3.0393	-0.662	4.084	0.80183	4.003	0.79723
3.0397	-0.707	3.0397	-0.622	3.0397	-0.662	4.087	0.78361	4.005	0.83387
3.04	-0.707	3.04	-0.622	3.04	-0.662	4.089	0.75098	4.008	0.79162
3.0403	-0.707	3.0403	-0.622	3.0403	-0.662	4.092	0.72916	4.01	0.82746
3.0407	-0.707	3.0407	-0.622	3.0407	-0.662	4.094	0.766	4.013	0.79663
3.041	-0.707	3.041	-0.622	3.041	-0.662	4.097	0.77701	4.015	0.82466
3.0413	-0.707	3.0413	-0.622	3.0413	-0.662	4.099	0.69933	4.018	0.73696
3.0417	-0.707	3.0417	-0.622	3.0417	-0.661	4.102	0.74537	4.02	0.7732
3.042	-0.707	3.042	-0.622	3.042	-0.661	4.104	0.7698	4.023	0.771
3.0423	-0.706	3.0423	-0.622	3.0423	-0.661	4.107	0.7706	4.025	0.79342
3.0427	-0.706	3.0427	-0.622	3.0427	-0.661	4.109	0.76159	4.028	0.7752
3.043	-0.706	3.043	-0.622	3.043	-0.661	4.112	0.78662	4.03	0.72936
3.0433	-0.706	3.0433	-0.622	3.0433	-0.661	4.114	0.74637	4.032	0.74177
3.0437	-0.706	3.0437	-0.622	3.0437	-0.661	4.117	0.73837	4.035	0.78121
3.044	-0.706	3.044	-0.622	3.044	-0.66	4.119	0.73777	4.037	0.79503
3.0443	-0.706	3.0443	-0.622	3.0443	-0.66	4.121	0.73276	4.04	0.81605
3.0447	-0.706	3.0447	-0.622	3.0447	-0.66	4.124	0.69692	4.042	0.7712
3.045	-0.706	3.045	-0.622	3.045	-0.66	4.126	0.75398	4.045	0.78822
3.0453	-0.706	3.0453	-0.622	3.0453	-0.66	4.129	0.68471	4.047	0.73196
3.0457	-0.706	3.0457	-0.622	3.0457	-0.66	4.131	0.71374	4.05	0.76139
3.046	-0.706	3.046	-0.622	3.046	-0.66	4.134	0.73116	4.052	0.73877
3.0463	-0.706	3.0463	-0.622	3.0463	-0.66	4.136	0.71955	4.055	0.70053
3.0467	-0.706	3.0467	-0.622	3.0467	-0.66	4.139	0.72555	4.057	0.72195
3.047	-0.706	3.047	-0.622	3.047	-0.66	4.141	0.6741	4.06	0.70113
3.0473	-0.706	3.0473	-0.622	3.0473	-0.66	4.144	0.68791	4.062	0.78461
3.0477	-0.706	3.0477	-0.622	3.0477	-0.66	4.146	0.70093	4.065	0.74557
3.048	-0.706	3.048	-0.622	3.048	-0.66	4.149	0.69792	4.067	0.73997
3.0483	-0.706	3.0483	-0.622	3.0483	-0.659	4.151	0.75759	4.07	0.66009
3.0487	-0.706	3.0487	-0.623	3.0487	-0.659	4.154	0.66789	4.072	0.68791
3.049	-0.706	3.049	-0.623	3.049	-0.659	4.156	0.70013	4.074	0.74778
3.0493	-0.706	3.0493	-0.623	3.0493	-0.659	4.159	0.69873	4.077	0.75478
3.0497	-0.706	3.0497	-0.623	3.0497	-0.659	4.161	0.66389	4.079	0.69372
3.05	-0.706	3.05	-0.623	3.05	-0.659	4.163	0.69953	4.082	0.73696
3.0503	-0.706	3.0503	-0.623	3.0503	-0.659	4.166	0.63466	4.084	0.72956
3.0507	-0.706	3.0507	-0.623	3.0507	-0.659	4.168	0.6739	4.087	0.70874
3.051	-0.706	3.051	-0.623	3.051	-0.659	4.171	0.71014	4.089	0.69532
3.0513	-0.706	3.0513	-0.623	3.0513	-0.66	4.173	0.71094	4.092	0.72695
3.0517	-0.705	3.0517	-0.623	3.0517	-0.66	4.176	0.66569	4.094	0.6777
3.052	-0.705	3.052	-0.623	3.052	-0.66	4.178	0.65508	4.097	0.69092
3.0523	-0.705	3.0523	-0.623	3.0523	-0.66	4.181	0.6791	4.099	0.65708
3.0527	-0.705	3.0527	-0.623	3.0527	-0.66	4.183	0.68011	4.102	0.6707
3.053	-0.705	3.053	-0.623	3.053	-0.66	4.186	0.70333	4.104	0.69712
3.0533	-0.705	3.0533	-0.623	3.0533	-0.66	4.188	0.66109	4.107	0.77981
3.0537	-0.705	3.0537	-0.623	3.0537	-0.66	4.191	0.68331	4.109	0.72635
3.054	-0.705	3.054	-0.623	3.054	-0.66	4.193	0.63506	4.111	0.6759
3.0543	-0.705	3.0543	-0.623	3.0543	-0.66	4.196	0.63746	4.114	0.69412
3.0547	-0.705	3.0547	-0.623	3.0547	-0.66	4.198	0.66649	4.116	0.68271
3.055	-0.705	3.055	-0.623	3.055	-0.66	4.2	0.69052	4.119	0.66549
3.0553	-0.705	3.0553	-0.623	3.0553	-0.66	4.203	0.66889	4.121	0.65948
3.0557	-0.705	3.0557	-0.623	3.0557	-0.66	4.205	0.64767	4.124	0.70974
3.056	-0.705	3.056	-0.623	3.056	-0.66	4.208	0.65248	4.126	0.72575
3.0563	-0.705	3.0563	-0.623	3.0563	-0.66	4.21	0.62685	4.129	0.68351
3.0567	-0.705	3.0567	-0.623	3.0567	-0.66	4.213	0.59402	4.131	0.65268
3.057	-0.705	3.057	-0.623	3.057	-0.66	4.215	0.57319	4.134	0.68391
3.0573	-0.705	3.0573	-0.623	3.0573	-0.66	4.218	0.63526	4.136	0.6705
3.0577	-0.705	3.0577	-0.623	3.0577	-0.66	4.22	0.60763	4.139	0.65027
3.058	-0.705	3.058	-0.623	3.058	-0.66	4.223	0.65468	4.141	0.6709
3.0583	-0.705	3.0583	-0.623	3.0583	-0.66	4.225	0.6725	4.144	0.66869
3.0587	-0.705	3.0587	-0.623	3.0587	-0.66	4.228	0.65428	4.146	0.6699
3.059	-0.705	3.059	-0.623	3.059	-0.66	4.23	0.62305	4.149	0.65148
3.0593	-0.705	3.0593	-0.623	3.0593	-0.661	4.233	0.63686	4.151	0.68451
3.0597	-0.705	3.0597	-0.623	3.0597	-0.661	4.235	0.59742	4.153	0.63406
3.06	-0.705	3.06	-0.623	3.06	-0.661	4.238	0.58321	4.156	0.64727
3.0603	-0.705	3.0603	-0.623	3.0603	-0.661	4.24	0.54737	4.158	0.63926
3.0607	-0.705	3.0607	-0.623	3.0607	-0.661	4.242	0.63566	4.161	0.63566
3.061	-0.705	3.061	-0.624	3.061	-0.661	4.245	0.55438	4.163	0.6735
3.0613	-0.705	3.0613	-0.624	3.0613	-0.661	4.247	0.62465	4.166	0.6729
3.0617	-0.705	3.0617	-0.624	3.0617	-0.661	4.25	0.5828	4.168	0.62064
3.062	-0.705	3.062	-0.624	3.062	-0.661	4.252	0.56238	4.171	0.68992
3.0623	-0.705	3.0623	-0.624	3.0623	-0.661	4.255	0.61964	4.173	0.62044
3.0627	-0.705	3.0627	-0.624	3.0627	-0.662	4.257	0.56038	4.176	0.61864
3.063	-0.705	3.063	-0.624	3.063	-0.662	4.26	0.64467	4.178	0.65488
3.0633	-0.705	3.0633	-0.624	3.0633	-0.662	4.262	0.62165	4.181	0.62765
3.0637	-0.705	3.0637	-0.624	3.0637	-0.662	4.265	0.64767	4.183	0.68051
3.064	-0.705	3.064	-0.624	3.064	-0.662	4.267	0.55418	4.186	0.61644
3.0643	-0.705	3.0643	-0.624	3.0643	-0.662	4.27	0.60783	4.188	0.64427
3.0647	-0.705	3.0647	-0.624	3.0647	-0.662	4.272	0.62565	4.19	0.62265
3.065	-0.705	3.065	-0.624	3.065	-0.662	4.275	0.5802	4.193	0.62185
3.0653	-0.705	3.0653	-0.624	3.0653	-0.662	4.277	0.58601	4.195	0.58821
3.0657	-0.705	3.0657	-0.624	3.0657	-0.662	4.279	0.56318	4.198	0.63406
3.066	-0.705	3.066	-0.624	3.066	-0.662	4.282	0.56078	4.2	0.65808
3.0663	-0.705	3.0663	-0.624	3.0663	-0.662	4.284	0.60503	4.203	0.64267
3.0667	-0.705	3.0667	-0.624	3.0667	-0.662	4.287	0.61584	4.205	0.62745
3.067	-0.705	3.067	-0.624	3.067	-0.662	4.289	0.60202	4.208	0.63326
3.0673	-0.705	3.0673	-0.624	3.0673	-0.662	4.292	0.62265	4.21	0.63606
3.0677	-0.705	3.0677	-0.624	3.0677	-0.662	4.294	0.60503	4.213	0.66549
3.068	-0.705	3.068	-0.624	3.068	-0.662	4.297	0.59562	4.215	0.61744
3.0683	-0.705	3.0683	-0.624	3.0683	-0.662	4.299	0.56979	4.218	0.62725
3.0687	-0.705	3.0687	-0.624	3.0687	-0.662	4.302	0.5778	4.22	0.63846
3.069	-0.705	3.069	-0.624	3.069	-0.662	4.304	0.61604	4.223	0.63626
3.0693	-0.705	3.0693	-0.624	3.0693	-0.662	4.307	0.53015	4.225	0.62905
3.0697	-0.705	3.0697	-0.624	3.0697	-0.662	4.309	0.56559	4.228	0.62785
3.07	-0.705	3.07	-0.624	3.07	-0.662	4.312	0.58961	4.23	0.59822
3.0703	-0.705	3.0703	-0.624	3.0703	-0.662	4.314	0.55818	4.232	0.63326
3.0707	-0.705	3.0707	-0.624	3.0707	-0.662	4.317	0.55418	4.235	0.64167
3.071	-0.706	3.071	-0.624	3.071	-0.662	4.319	0.5794	4.237	0.61143
3.0713	-0.706	3.0713	-0.624	3.0713	-0.662	4.321	0.5824	4.24	0.62625
3.0717	-0.706	3.0717	-0.624	3.0717	-0.662	4.324	0.5778	4.242	0.60543
3.072	-0.706	3.072	-0.624	3.072	-0.662	4.326	0.60283	4.245	0.63626
3.0723	-0.706	3.0723	-0.624	3.0723	-0.662	4.329	0.50072	4.247	0.63546
3.0727	-0.706	3.0727	-0.624	3.0727	-0.662	4.331	0.55718	4.25	0.61744
3.073	-0.706	3.073	-0.624	3.073	-0.662	4.334	0.53095	4.252	0.5744
3.0733	-0.706	3.0733	-0.624	3.0733	-0.662	4.336	0.52875	4.255	0.64827
3.0737	-0.706	3.0737	-0.624	3.0737	-0.662	4.339	0.56999	4.257	0.62225
3.074	-0.706	3.074	-0.624	3.074	-0.662	4.341	0.53115	4.26	0.60002
3.0743	-0.706	3.0743	-0.624	3.0743	-0.662	4.344	0.5734	4.262	0.62605
3.0747	-0.706	3.0747	-0.624	3.0747	-0.662	4.346	0.57319	4.265	0.5788
3.075	-0.706	3.075	-0.624	3.075	-0.663	4.349	0.53876	4.267	0.5818
3.0753	-0.706	3.0753	-0.624	3.0753	-0.662	4.351	0.54777	4.269	0.62545
3.0757	-0.706	3.0757	-0.624	3.0757	-0.662	4.354	0.60403	4.272	0.59582
3.076	-0.706	3.076	-0.624	3.076	-0.662	4.356	0.53976	4.274	0.63866
3.0763	-0.706	3.0763	-0.624	3.0763	-0.662	4.358	0.52695	4.277	0.62185
3.0767	-0.706	3.0767	-0.624	3.0767	-0.662	4.361	0.56038	4.279	0.56238
3.077	-0.705	3.077	-0.624	3.077	-0.662	4.363	0.54056	4.282	0.55377
3.0773	-0.705	3.0773	-0.624	3.0773	-0.662	4.366	0.56338	4.284	0.579
3.0777	-0.705	3.0777	-0.624	3.0777	-0.662	4.368	0.5734	4.287	0.62084
3.078	-0.705	3.078	-0.623	3.078	-0.662	4.371	0.56439	4.289	0.56298
3.0783	-0.705	3.0783	-0.623	3.0783	-0.662	4.373	0.53435	4.292	0.63526
3.0787	-0.705	3.0787	-0.623	3.0787	-0.662	4.376	0.54877	4.294	0.59622
3.079	-0.705	3.079	-0.623	3.079	-0.662	4.378	0.58421	4.297	0.58801
3.0793	-0.705	3.0793	-0.623	3.0793	-0.662	4.381	0.52995	4.299	0.5794
3.0797	-0.705	3.0797	-0.623	3.0797	-0.662	4.383	0.53796	4.302	0.60022
3.08	-0.705	3.08	-0.623	3.08	-0.662	4.386	0.56399	4.304	0.55918
3.0803	-0.705	3.0803	-0.623	3.0803	-0.662	4.388	0.54937	4.307	0.59241
3.0807	-0.705	3.0807	-0.623	3.0807	-0.662	4.391	0.5816	4.309	0.5824
3.081	-0.705	3.081	-0.623	3.081	-0.662	4.393	0.45527	4.311	0.58901
3.0813	-0.705	3.0813	-0.623	3.0813	-0.662	4.396	0.55237	4.314	0.60543
3.0817	-0.705	3.0817	-0.623	3.0817	-0.662	4.398	0.55838	4.316	0.60763
3.082	-0.705	3.082	-0.623	3.082	-0.662	4.4	0.53876	4.319	0.57059
3.0823	-0.705	3.0823	-0.623	3.0823	-0.662	4.403	0.55197	4.321	0.5806
3.0827	-0.705	3.0827	-0.623	3.0827	-0.662	4.405	0.54276	4.324	0.58641
3.083	-0.705	3.083	-0.623	3.083	-0.662	4.408	0.54797	4.326	0.55718
3.0833	-0.705	3.0833	-0.623	3.0833	-0.662	4.41	0.53516	4.329	0.58961
3.0837	-0.705	3.0837	-0.623	3.0837	-0.662	4.413	0.52454	4.331	0.5784
3.084	-0.705	3.084	-0.623	3.084	-0.662	4.415	0.53776	4.334	0.62225
3.0843	-0.705	3.0843	-0.623	3.0843	-0.662	4.418	0.56659	4.336	0.56679
3.0847	-0.705	3.0847	-0.623	3.0847	-0.662	4.42	0.51914	4.339	0.56779
3.085	-0.705	3.085	-0.623	3.085	-0.662	4.423	0.51473	4.341	0.59642
3.0853	-0.705	3.0853	-0.624	3.0853	-0.662	4.425	0.49892	4.344	0.58801
3.0857	-0.705	3.0857	-0.623	3.0857	-0.662	4.428	0.51894	4.346	0.53175
3.086	-0.705	3.086	-0.624	3.086	-0.662	4.43	0.53175	4.348	0.54336
3.0863	-0.705	3.0863	-0.623	3.0863	-0.662	4.433	0.52394	4.351	0.61244
3.0867	-0.705	3.0867	-0.624	3.0867	-0.662	4.435	0.55117	4.353	0.58581
3.087	-0.706	3.087	-0.623	3.087	-0.662	4.437	0.55778	4.356	0.59902
3.0873	-0.706	3.0873	-0.624	3.0873	-0.662	4.44	0.52855	4.358	0.53476
3.0877	-0.706	3.0877	-0.623	3.0877	-0.662	4.442	0.50092	4.361	0.58761
3.088	-0.706	3.088	-0.624	3.088	-0.662	4.445	0.52515	4.363	0.5792
3.0883	-0.706	3.0883	-0.624	3.0883	-0.662	4.447	0.4797	4.366	0.60323
3.0887	-0.706	3.0887	-0.624	3.0887	-0.662	4.45	0.4813	4.368	0.55978
3.089	-0.706	3.089	-0.624	3.089	-0.662	4.452	0.51794	4.371	0.58921
3.0893	-0.706	3.0893	-0.624	3.0893	-0.662	4.455	0.49371	4.373	0.54016
3.0897	-0.706	3.0897	-0.624	3.0897	-0.662	4.457	0.49031	4.376	0.57039
3.09	-0.706	3.09	-0.624	3.09	-0.662	4.46	0.53015	4.378	0.5766
3.0903	-0.706	3.0903	-0.624	3.0903	-0.662	4.462	0.50873	4.381	0.54777
3.0907	-0.706	3.0907	-0.624	3.0907	-0.662	4.465	0.47489	4.383	0.53776
3.091	-0.706	3.091	-0.624	3.091	-0.662	4.467	0.51874	4.385	0.5784
3.0913	-0.706	3.0913	-0.624	3.0913	-0.662	4.47	0.51453	4.388	0.57239
3.0917	-0.706	3.0917	-0.624	3.0917	-0.662	4.472	0.4777	4.39	0.58861
3.092	-0.706	3.092	-0.624	3.092	-0.662	4.475	0.53375	4.393	0.55958
3.0923	-0.706	3.0923	-0.624	3.0923	-0.662	4.477	0.52414	4.395	0.5734
3.0927	-0.706	3.0927	-0.624	3.0927	-0.662	4.479	0.46288	4.398	0.5748
3.093	-0.706	3.093	-0.624	3.093	-0.662	4.482	0.52074	4.4	0.54697
3.0933	-0.706	3.0933	-0.624	3.0933	-0.662	4.484	0.49231	4.403	0.57259
3.0937	-0.706	3.0937	-0.624	3.0937	-0.662	4.487	0.50653	4.405	0.56258
3.094	-0.706	3.094	-0.624	3.094	-0.662	4.489	0.4789	4.408	0.54016
3.0943	-0.706	3.0943	-0.624	3.0943	-0.662	4.492	0.51213	4.41	0.59462
3.0947	-0.706	3.0947	-0.624	3.0947	-0.662	4.494	0.49872	4.413	0.55057
3.095	-0.706	3.095	-0.623	3.095	-0.662	4.497	0.50012	4.415	0.50212
3.0953	-0.706	3.0953	-0.624	3.0953	-0.662	4.499	0.51313	4.418	0.53896
3.0957	-0.707	3.0957	-0.624	3.0957	-0.662	4.502	0.45968	4.42	0.51934
3.096	-0.707	3.096	-0.624	3.096	-0.662	4.504	0.45367	4.423	0.56519
3.0963	-0.706	3.0963	-0.624	3.0963	-0.662	4.507	0.51133	4.425	0.54977
3.0967	-0.706	3.0967	-0.624	3.0967	-0.662	4.509	0.49131	4.427	0.56078
3.097	-0.707	3.097	-0.624	3.097	-0.662	4.512	0.46128	4.43	0.57199
3.0973	-0.707	3.0973	-0.624	3.0973	-0.662	4.514	0.47269	4.432	0.53616
3.0977	-0.707	3.0977	-0.623	3.0977	-0.662	4.516	0.51433	4.435	0.55658
3.098	-0.707	3.098	-0.624	3.098	-0.662	4.519	0.5808	4.437	0.54737
3.0983	-0.707	3.0983	-0.624	3.0983	-0.662	4.521	0.72595	4.44	0.54376
3.0987	-0.707	3.0987	-0.624	3.0987	-0.662	4.524	0.78982	4.442	0.52995
3.099	-0.707	3.099	-0.624	3.099	-0.662	4.526	1.04949	4.445	0.58541
3.0993	-0.707	3.0993	-0.624	3.0993	-0.662	4.529	1.22968	4.447	0.55858
3.0997	-0.707	3.0997	-0.624	3.0997	-0.662	4.531	1.40686	4.45	0.51554
3.1	-0.707	3.1	-0.624	3.1	-0.662	4.534	1.55181	4.452	0.54857
3.1003	-0.707	3.1003	-0.624	3.1003	-0.662	4.536	1.69596	4.455	0.53195
3.1007	-0.707	3.1007	-0.624	3.1007	-0.662	4.539	1.81388	4.457	0.54797
3.101	-0.708	3.101	-0.624	3.101	-0.662	4.541	1.95042	4.46	0.56739
3.1013	-0.708	3.1013	-0.624	3.1013	-0.662	4.544	1.98366	4.462	0.49632
3.1017	-0.708	3.1017	-0.624	3.1017	-0.662	4.546	2.01089	4.464	0.52795
3.102	-0.708	3.102	-0.624	3.102	-0.662	4.549	1.96164	4.467	0.52334
3.1023	-0.708	3.1023	-0.624	3.1023	-0.662	4.551	1.97825	4.469	0.52815
3.1027	-0.708	3.1027	-0.624	3.1027	-0.662	4.554	1.86854	4.472	0.52855
3.103	-0.708	3.103	-0.624	3.103	-0.662	4.556	1.79206	4.474	0.52795
3.1033	-0.708	3.1033	-0.624	3.1033	-0.662	4.558	1.65872	4.477	0.51754
3.1037	-0.708	3.1037	-0.624	3.1037	-0.662	4.561	1.52839	4.479	0.52595
3.104	-0.708	3.104	-0.624	3.104	-0.662	4.563	1.40526	4.482	0.57039
3.1043	-0.708	3.1043	-0.624	3.1043	-0.662	4.566	1.35621	4.484	0.49011
3.1047	-0.707	3.1047	-0.624	3.1047	-0.662	4.568	1.26732	4.487	0.50072
3.105	-0.708	3.105	-0.624	3.105	-0.662	4.571	1.08072	4.489	0.52054
3.1053	-0.708	3.1053	-0.624	3.1053	-0.662	4.573	0.968	4.492	0.52875
3.1057	-0.708	3.1057	-0.624	3.1057	-0.662	4.576	0.8677	4.494	0.51273
3.106	-0.708	3.106	-0.624	3.106	-0.662	4.578	0.79703	4.497	0.52114
3.1063	-0.708	3.1063	-0.624	3.1063	-0.662	4.581	0.77661	4.499	0.55838
3.1067	-0.708	3.1067	-0.624	3.1067	-0.662	4.583	0.73737	4.502	0.52394
3.107	-0.708	3.107	-0.624	3.107	-0.662	4.586	0.6773	4.504	0.49571
3.1073	-0.708	3.1073	-0.624	3.1073	-0.662	4.588	0.64867	4.506	0.52875
3.1077	-0.708	3.1077	-0.624	3.1077	-0.662	4.591	0.60663	4.509	0.58921
3.108	-0.708	3.108	-0.624	3.108	-0.662	4.593	0.5804	4.511	0.54276
3.1083	-0.708	3.1083	-0.624	3.1083	-0.662	4.595	0.56959	4.514	0.51533
3.1087	-0.708	3.1087	-0.624	3.1087	-0.662	4.598	0.55017	4.516	0.49632
3.109	-0.708	3.109	-0.624	3.109	-0.662	4.6	0.51473	4.519	0.4797
3.1093	-0.708	3.1093	-0.624	3.1093	-0.662	4.603	0.4789	4.521	0.50733
3.1097	-0.709	3.1097	-0.624	3.1097	-0.662	4.605	0.50673	4.524	0.53876
3.11	-0.709	3.11	-0.624	3.11	-0.662	4.608	0.50132	4.526	0.51373
3.1103	-0.709	3.1103	-0.624	3.1103	-0.662	4.61	0.52114	4.529	0.50913
3.1107	-0.709	3.1107	-0.624	3.1107	-0.662	4.613	0.49111	4.531	0.48711
3.111	-0.709	3.111	-0.624	3.111	-0.662	4.615	0.50232	4.534	0.50432
3.1113	-0.709	3.1113	-0.624	3.1113	-0.662	4.618	0.49571	4.536	0.53776
3.1117	-0.709	3.1117	-0.624	3.1117	-0.662	4.62	0.50272	4.539	0.4835
3.112	-0.709	3.112	-0.624	3.112	-0.662	4.623	0.49632	4.541	0.5792
3.1123	-0.709	3.1123	-0.624	3.1123	-0.662	4.625	0.49311	4.543	0.50392
3.1127	-0.709	3.1127	-0.624	3.1127	-0.662	4.628	0.49471	4.546	0.49872
3.113	-0.709	3.113	-0.624	3.113	-0.662	4.63	0.51554	4.548	0.54116
3.1133	-0.709	3.1133	-0.624	3.1133	-0.663	4.632	0.50172	4.551	0.53596
3.1137	-0.709	3.1137	-0.624	3.1137	-0.663	4.635	0.47249	4.553	0.51533
3.114	-0.709	3.114	-0.624	3.114	-0.662	4.637	0.50913	4.556	0.50833
3.1143	-0.709	3.1143	-0.624	3.1143	-0.662	4.64	0.46208	4.558	0.46248
3.1147	-0.709	3.1147	-0.624	3.1147	-0.662	4.642	0.46448	4.561	0.52755
3.115	-0.709	3.115	-0.624	3.115	-0.662	4.645	0.50593	4.563	0.53015
3.1153	-0.709	3.1153	-0.624	3.1153	-0.662	4.647	0.387	4.566	0.4835
3.1157	-0.709	3.1157	-0.624	3.1157	-0.662	4.65	0.41823	4.568	0.51153
3.116	-0.709	3.116	-0.624	3.116	-0.662	4.652	0.45587	4.571	0.53636
3.1163	-0.709	3.1163	-0.624	3.1163	-0.662	4.655	0.49551	4.573	0.51133
3.1167	-0.709	3.1167	-0.624	3.1167	-0.662	4.657	0.49611	4.576	0.53075
3.117	-0.709	3.117	-0.624	3.117	-0.662	4.66	0.50753	4.578	0.52655
3.1173	-0.709	3.1173	-0.624	3.1173	-0.662	4.662	0.45487	4.581	0.51253
3.1177	-0.709	3.1177	-0.624	3.1177	-0.662	4.665	0.49672	4.583	0.54156
3.118	-0.709	3.118	-0.624	3.118	-0.662	4.667	0.49331	4.585	0.49632
3.1183	-0.709	3.1183	-0.624	3.1183	-0.662	4.67	0.47429	4.588	0.49091
3.1187	-0.709	3.1187	-0.624	3.1187	-0.662	4.672	0.45507	4.59	0.50272
3.119	-0.709	3.119	-0.624	3.119	-0.662	4.674	0.39021	4.593	0.49171
3.1193	-0.709	3.1193	-0.624	3.1193	-0.662	4.677	0.43745	4.595	0.49832
3.1197	-0.709	3.1197	-0.624	3.1197	-0.662	4.679	0.43505	4.598	0.48971
3.12	-0.709	3.12	-0.624	3.12	-0.662	4.682	0.42084	4.6	0.52094
3.1203	-0.709	3.1203	-0.624	3.1203	-0.662	4.684	0.48731	4.603	0.50032
3.1207	-0.709	3.1207	-0.624	3.1207	-0.662	4.687	0.41343	4.605	0.50953
3.121	-0.709	3.121	-0.624	3.121	-0.662	4.689	0.4799	4.608	0.44366
3.1213	-0.709	3.1213	-0.624	3.1213	-0.662	4.692	0.4803	4.61	0.50773
3.1217	-0.709	3.1217	-0.624	3.1217	-0.663	4.694	0.43445	4.613	0.46268
3.122	-0.709	3.122	-0.624	3.122	-0.663	4.697	0.44246	4.615	0.50653
3.1223	-0.709	3.1223	-0.624	3.1223	-0.663	4.699	0.46288	4.618	0.50432
3.1227	-0.709	3.1227	-0.624	3.1227	-0.663	4.702	0.41163	4.62	0.50212
3.123	-0.709	3.123	-0.624	3.123	-0.663	4.704	0.44266	4.622	0.46889
3.1233	-0.709	3.1233	-0.624	3.1233	-0.663	4.707	0.52595	4.625	0.51233
3.1237	-0.709	3.1237	-0.624	3.1237	-0.663	4.709	0.47069	4.627	0.52735
3.124	-0.709	3.124	-0.624	3.124	-0.662	4.711	0.44466	4.63	0.49712
3.1243	-0.709	3.1243	-0.624	3.1243	-0.663	4.714	0.36838	4.632	0.53435
3.1247	-0.709	3.1247	-0.624	3.1247	-0.662	4.716	0.44947	4.635	0.52234
3.125	-0.709	3.125	-0.624	3.125	-0.663	4.719	0.46348	4.637	0.50572
3.1253	-0.709	3.1253	-0.624	3.1253	-0.662	4.721	0.46468	4.64	0.46729
3.1257	-0.709	3.1257	-0.624	3.1257	-0.662	4.724	0.45848	4.642	0.45607
3.126	-0.709	3.126	-0.624	3.126	-0.662	4.726	0.44827	4.645	0.46648
3.1263	-0.709	3.1263	-0.624	3.1263	-0.662	4.729	0.42524	4.647	0.49571
3.1267	-0.709	3.1267	-0.624	3.1267	-0.662	4.731	0.45127	4.65	0.4795
3.127	-0.709	3.127	-0.624	3.127	-0.662	4.734	0.45307	4.652	0.45447
3.1273	-0.709	3.1273	-0.624	3.1273	-0.662	4.736	0.4855	4.655	0.44847
3.1277	-0.71	3.1277	-0.624	3.1277	-0.662	4.739	0.44446	4.657	0.45347
3.128	-0.71	3.128	-0.624	3.128	-0.662	4.741	0.47169	4.66	0.46208
3.1283	-0.71	3.1283	-0.624	3.1283	-0.662	4.744	0.42404	4.662	0.45447
3.1287	-0.71	3.1287	-0.624	3.1287	-0.662	4.746	0.43365	4.664	0.43305
3.129	-0.71	3.129	-0.624	3.129	-0.662	4.749	0.45808	4.667	0.48831
3.1293	-0.71	3.1293	-0.624	3.1293	-0.662	4.751	0.42604	4.669	0.50332
3.1297	-0.71	3.1297	-0.624	3.1297	-0.662	4.753	0.44066	4.672	0.4819
3.13	-0.71	3.13	-0.624	3.13	-0.662	4.756	0.39501	4.674	0.46128
3.1303	-0.71	3.1303	-0.624	3.1303	-0.662	4.758	0.40502	4.677	0.44326
3.1307	-0.71	3.1307	-0.624	3.1307	-0.662	4.761	0.45587	4.679	0.45407
3.131	-0.71	3.131	-0.623	3.131	-0.662	4.763	0.42484	4.682	0.42344
3.1313	-0.71	3.1313	-0.623	3.1313	-0.662	4.766	0.43385	4.684	0.47669
3.1317	-0.71	3.1317	-0.623	3.1317	-0.662	4.768	0.41924	4.687	0.46608
3.132	-0.71	3.132	-0.623	3.132	-0.662	4.771	0.45527	4.689	0.42384
3.1323	-0.71	3.1323	-0.623	3.1323	-0.662	4.773	0.43986	4.692	0.45307
3.1327	-0.71	3.1327	-0.623	3.1327	-0.662	4.776	0.44246	4.694	0.40382
3.133	-0.71	3.133	-0.623	3.133	-0.662	4.778	0.36278	4.697	0.45808
3.1333	-0.71	3.1333	-0.623	3.1333	-0.662	4.781	0.47449	4.699	0.43405
3.1337	-0.71	3.1337	-0.623	3.1337	-0.662	4.783	0.43605	4.701	0.4825
3.134	-0.71	3.134	-0.623	3.134	-0.662	4.786	0.46248	4.704	0.45788
3.1343	-0.71	3.1343	-0.623	3.1343	-0.662	4.788	0.45527	4.706	0.47449
3.1347	-0.71	3.1347	-0.623	3.1347	-0.662	4.79	0.43125	4.709	0.42524
3.135	-0.71	3.135	-0.623	3.135	-0.662	4.793	0.43545	4.711	0.45687
3.1353	-0.71	3.1353	-0.623	3.1353	-0.662	4.795	0.46729	4.714	0.41563
3.1357	-0.709	3.1357	-0.623	3.1357	-0.662	4.798	0.43285	4.716	0.44346
3.136	-0.709	3.136	-0.623	3.136	-0.662	4.8	0.44646	4.719	0.45487
3.1363	-0.709	3.1363	-0.623	3.1363	-0.662	4.803	0.45447	4.721	0.45747
3.1367	-0.709	3.1367	-0.622	3.1367	-0.662	4.805	0.39801	4.724	0.40842
3.137	-0.709	3.137	-0.622	3.137	-0.662	4.808	0.41984	4.726	0.44426
3.1373	-0.709	3.1373	-0.622	3.1373	-0.662	4.81	0.44987	4.729	0.49111
3.1377	-0.709	3.1377	-0.622	3.1377	-0.662	4.813	0.44967	4.731	0.43365
3.138	-0.709	3.138	-0.622	3.138	-0.662	4.815	0.3852	4.734	0.45127
3.1383	-0.709	3.1383	-0.622	3.1383	-0.662	4.818	0.41583	4.736	0.43605
3.1387	-0.709	3.1387	-0.622	3.1387	-0.662	4.82	0.46809	4.739	0.45267
3.139	-0.709	3.139	-0.622	3.139	-0.662	4.823	0.41363	4.741	0.4813
3.1393	-0.709	3.1393	-0.622	3.1393	-0.662	4.825	0.4785	4.743	0.45627
3.1397	-0.709	3.1397	-0.622	3.1397	-0.662	4.828	0.43725	4.746	0.44827
3.14	-0.709	3.14	-0.622	3.14	-0.662	4.83	0.41723	4.748	0.45687
3.1403	-0.708	3.1403	-0.622	3.1403	-0.661	4.832	0.43325	4.751	0.42264
3.1407	-0.708	3.1407	-0.622	3.1407	-0.661	4.835	0.37779	4.753	0.44066
3.141	-0.708	3.141	-0.622	3.141	-0.661	4.837	0.39661	4.756	0.42084
3.1413	-0.708	3.1413	-0.622	3.1413	-0.661	4.84	0.45667	4.758	0.42124
3.1417	-0.708	3.1417	-0.622	3.1417	-0.661	4.842	0.45107	4.761	0.43966
3.142	-0.708	3.142	-0.621	3.142	-0.661	4.845	0.45307	4.763	0.44426
3.1423	-0.708	3.1423	-0.621	3.1423	-0.661	4.847	0.42064	4.766	0.42905
3.1427	-0.708	3.1427	-0.621	3.1427	-0.661	4.85	0.40002	4.768	0.43425
3.143	-0.708	3.143	-0.621	3.143	-0.661	4.852	0.33835	4.771	0.41843
3.1433	-0.707	3.1433	-0.621	3.1433	-0.661	4.855	0.45507	4.773	0.40602
3.1437	-0.707	3.1437	-0.621	3.1437	-0.661	4.857	0.41663	4.776	0.3882
3.144	-0.707	3.144	-0.621	3.144	-0.661	4.86	0.42464	4.778	0.41263
3.1443	-0.707	3.1443	-0.621	3.1443	-0.661	4.862	0.44226	4.78	0.44426
3.1447	-0.707	3.1447	-0.621	3.1447	-0.661	4.865	0.3852	4.783	0.46308
3.145	-0.706	3.145	-0.621	3.145	-0.661	4.867	0.40742	4.785	0.43986
3.1453	-0.706	3.1453	-0.621	3.1453	-0.661	4.869	0.3886	4.788	0.46468
3.1457	-0.706	3.1457	-0.621	3.1457	-0.661	4.872	0.3848	4.79	0.44206
3.146	-0.706	3.146	-0.621	3.146	-0.661	4.874	0.39581	4.793	0.45127
3.1463	-0.706	3.1463	-0.621	3.1463	-0.66	4.877	0.42844	4.795	0.43745
3.1467	-0.705	3.1467	-0.621	3.1467	-0.66	4.879	0.387	4.798	0.42104
3.147	-0.705	3.147	-0.621	3.147	-0.66	4.882	0.35177	4.8	0.45747
3.1473	-0.705	3.1473	-0.621	3.1473	-0.66	4.884	0.42444	4.803	0.39541
3.1477	-0.705	3.1477	-0.621	3.1477	-0.66	4.887	0.43585	4.805	0.43946
3.148	-0.705	3.148	-0.621	3.148	-0.66	4.889	0.42404	4.808	0.46248
3.1483	-0.705	3.1483	-0.621	3.1483	-0.66	4.892	0.42004	4.81	0.41343
3.1487	-0.704	3.1487	-0.621	3.1487	-0.66	4.894	0.39841	4.813	0.43065
3.149	-0.704	3.149	-0.621	3.149	-0.66	4.897	0.45707	4.815	0.42084
3.1493	-0.704	3.1493	-0.621	3.1493	-0.66	4.899	0.39461	4.818	0.44847
3.1497	-0.704	3.1497	-0.621	3.1497	-0.66	4.902	0.3872	4.82	0.41163
3.15	-0.704	3.15	-0.621	3.15	-0.66	4.904	0.34516	4.822	0.44666
3.1503	-0.703	3.1503	-0.621	3.1503	-0.66	4.907	0.40502	4.825	0.41083
3.1507	-0.703	3.1507	-0.621	3.1507	-0.66	4.909	0.3848	4.827	0.44606
3.151	-0.703	3.151	-0.621	3.151	-0.66	4.911	0.37799	4.83	0.44807
3.1513	-0.703	3.1513	-0.62	3.1513	-0.66	4.914	0.3812	4.832	0.44606
3.1517	-0.703	3.1517	-0.62	3.1517	-0.66	4.916	0.36037	4.835	0.41483
3.152	-0.702	3.152	-0.62	3.152	-0.66	4.919	0.34996	4.837	0.42344
3.1523	-0.702	3.1523	-0.619	3.1523	-0.659	4.921	0.37239	4.84	0.43665
3.1527	-0.702	3.1527	-0.619	3.1527	-0.659	4.924	0.35657	4.842	0.43805
3.153	-0.702	3.153	-0.618	3.153	-0.659	4.926	0.37399	4.845	0.43345
3.1533	-0.702	3.1533	-0.617	3.1533	-0.659	4.929	0.36618	4.847	0.44646
3.1537	-0.701	3.1537	-0.616	3.1537	-0.659	4.931	0.40742	4.85	0.42945
3.154	-0.701	3.154	-0.614	3.154	-0.659	4.934	0.34856	4.852	0.43165
3.1543	-0.701	3.1543	-0.613	3.1543	-0.659	4.936	0.3834	4.855	0.42564
3.1547	-0.701	3.1547	-0.611	3.1547	-0.659	4.939	0.39721	4.857	0.47349
3.155	-0.7	3.155	-0.608	3.155	-0.659	4.941	0.37519	4.859	0.44766
3.1553	-0.7	3.1553	-0.605	3.1553	-0.659	4.944	0.39841	4.862	0.42244
3.1557	-0.7	3.1557	-0.601	3.1557	-0.659	4.946	0.36478	4.864	0.44326
3.156	-0.7	3.156	-0.596	3.156	-0.659	4.948	0.39061	4.867	0.45087
3.1563	-0.699	3.1563	-0.59	3.1563	-0.659	4.951	0.40282	4.869	0.45007
3.1567	-0.699	3.1567	-0.583	3.1567	-0.659	4.953	0.34756	4.872	0.44366
3.157	-0.698	3.157	-0.575	3.157	-0.659	4.956	0.40202	4.874	0.46248
3.1573	-0.698	3.1573	-0.564	3.1573	-0.659	4.958	0.35717	4.877	0.44006
3.1577	-0.698	3.1577	-0.552	3.1577	-0.658	4.961	0.39561	4.879	0.47089
3.158	-0.697	3.158	-0.537	3.158	-0.658	4.963	0.40042	4.882	0.40742
3.1583	-0.697	3.1583	-0.519	3.1583	-0.658	4.966	0.37799	4.884	0.45027
3.1587	-0.696	3.1587	-0.498	3.1587	-0.658	4.968	0.40442	4.887	0.46208
3.159	-0.695	3.159	-0.473	3.159	-0.657	4.971	0.386	4.889	0.45227
3.1593	-0.695	3.1593	-0.442	3.1593	-0.657	4.973	0.39101	4.892	0.39081
3.1597	-0.694	3.1597	-0.406	3.1597	-0.656	4.976	0.3836	4.894	0.42464
3.16	-0.694	3.16	-0.364	3.16	-0.655	4.978	0.36758	4.897	0.43225
3.1603	-0.693	3.1603	-0.313	3.1603	-0.655	4.981	0.43165	4.899	0.40242
3.1607	-0.692	3.1607	-0.254	3.1607	-0.653	4.983	0.37799	4.901	0.45187
3.161	-0.691	3.161	-0.184	3.161	-0.652	4.986	0.39081	4.904	0.46909
3.1613	-0.69	3.1613	-0.102	3.1613	-0.65	4.988	0.37139	4.906	0.43825
3.1617	-0.689	3.1617	-0.006	3.1617	-0.648	4.99	0.3854	4.909	0.43685
3.162	-0.688	3.162	0.106	3.162	-0.645	4.993	0.41243	4.911	0.44146
3.1623	-0.687	3.1623	0.237	3.1623	-0.642	4.995	0.37579	4.914	0.43345
3.1627	-0.686	3.1627	0.389	3.1627	-0.637	4.998	0.381	4.916	0.45467
3.163	-0.685	3.163	0.566	3.163	-0.632	5	0.35797	4.919	0.45407
3.1633	-0.684	3.1633	0.77	3.1633	-0.626	5.003	0.36037	4.921	0.47269
3.1637	-0.682	3.1637	1.007	3.1637	-0.618	5.005	0.36017	4.924	0.44927
3.164	-0.681	3.164	1.279	3.164	-0.609	5.008	0.39741	4.926	0.41043
3.1643	-0.679	3.1643	1.591	3.1643	-0.597	5.01	0.33435	4.929	0.46608
3.1647	-0.678	3.1647	1.949	3.1647	-0.583	5.013	0.39281	4.931	0.47289
3.165	-0.676	3.165	2.359	3.165	-0.567	5.015	0.39861	4.934	0.45627
3.1653	-0.674	3.1653	2.826	3.1653	-0.547	5.018	0.36598	4.936	0.45147
3.1657	-0.672	3.1657	3.357	3.1657	-0.523	5.02	0.30992	4.938	0.43425
[truncated: 1,582 more rows]

## Sheet: Supplementary Fig. 5
1,2-Dibromocyclohexane		Styrene		(1,2-dibromoethyl)benzene		Cyclohexene
m/z	intensity (a.u.)	m/z	intensity (a.u.)	m/z	intensity (a.u.)	m/z	intensity (a.u.)
50.1	35183.6	50.1	273233	50.1	211805	50.1	96158
51.1	73896.6	51.1	778366	51.1	642552	51.1	174795
52.1	40112.7	52.1	288705	52	146145	52.1	92817
53.1	224730	53	34322.8	53.1	23453.6	53.1	283004
54.1	102954	54.1	8921.15	54.1	2631.18	54.1	1659250
55.1	85041.3	55.1	6056.06	55.1	587.579	55.1	128328
56.1	4258.06	56.1	1234.88	56	71.4371	56.1	10158.2
57.1	1087.76	57	406.213	56.1	189.185	57.1	581.253
58	82.0797	57.2	35.1022	57	25.6487	60	674.97
60	226.33	60	3069.52	57.1	200.878	60.2	39.6565
60.1	35.5532	61	27661.5	57.2	9.63316	61	4833.66
60.9	71.7932	62.1	72189.9	59.1	8.77427	62	11041.4
61	1364.27	63.1	207283	60	1079.29	63	28789.8
62	3619.47	64.1	26004.5	60.1	836.151	64	115.101
63.1	10802.1	65.1	44531.8	61.1	20631.2	64.1	1668.98
63.9	52.8725	66.1	3762.28	62.1	62094.4	65.1	162610
64.1	2399.07	67.1	17312.5	63.1	169028	66.1	3115.03
65.1	56874.7	68.1	1234.27	64.1	26061.6	67.1	2827430
66.1	36158.9	69.1	1023.8	65.1	36087.7	68.1	198653
67.1	113592	70.1	438.44	66.1	2863.77	69.1	4956.95
68.1	6664.72	71.1	74.9874	67	123.831	70.1	247.183
69.1	1077.47	72.1	1343.17	67.1	350.525	71	95.8642
70	380.292	73.1	27261.3	68	108.279	71.1	36.5702
70.1	169.611	74.1	159345	68.1	64.5163	71.2	42.4357
70.9	30.603	75.1	129747	69.1	182.568	72.1	360.025
71.1	257.908	76.1	203379	69.1	169.677	73	6642.9
71.3	54.8003	77.1	896183	69.8	12.2591	74	22172.4
72	593.744	78.1	1635370	70	40.5156	75.1	8091.95
72.2	52.1693	79.1	120246	70.1	132.694	76.2	489.565
73	2404.73	80.1	6890.6	70.2	29.2127	77.1	241344
74	5764.8	81.1	2366.18	71.1	113.141	78.1	58945.1
75.1	2450.88	82.1	11285.1	71.2	59.2344	79.1	348414
76.1	229.038	83.1	4909.6	72.1	297.755	80.1	49135.7
77.1	116886	84	2658.03	72.2	84.2254	81.1	406588
78.1	29771	85	6234.51	73.1	18929.8	82.1	1583040
79.1	505224	86.1	12835.1	74.1	118803	83.1	116816
80.1	9905.3	87.1	21704	75.1	104271	84.1	4657.06
81.1	3108890	88.1	1955.84	76.1	159102	85	136.076
82.1	298190	89.1	72474.8	77.1	778820	85.2	20.284
83.1	11052.7	90.1	6300.31	78.1	634272	86	1428.61
84	517.549	91.1	965.757	79.1	66180.7	87.1	15.7588
85	152.553	92.1	102.212	80	40487.2	87.9	46.8685
85.9	81.4691	94.1	18.7065	81	27040.8	88	493.996
86	155.036	95.1	980.522	82	38611.6	89	84.2106
87	80.6112	95.2	21.6751	83	2915.11	89.9	17.5848
91	865.294	96.1	2492.55	84.1	1352.5	91.1	433.113
91.9	172.593	96.2	132.332	85.1	4588.69	92	18.3181
92.1	227.071	97	8326.61	86.1	10212.6	93	44.9648
93	6671.06	98	34123.5	87.1	18899.1	93.1	61.8073
94	400.129	99.1	9193.4	88.1	2256.77	94	59.4266
94.1	111.702	100.1	320.525	88.2	1985.71	94.2	22.264
95	6507.3	101.1	45971.1	89.1	68042.4	95.1	84.3385
96	275.725	102.1	410969	90.1	53791	95.2	63.4927
96.1	35.556	103.1	2209280	91.1	110885	96	59.8924
96.9	23.7902	104.1	4079160	92	103329	96.1	73.9891
97.1	605.738	105.1	506908	93.9	171.788	97	84.661
97.9	18.0162	106.1	20448.9	94	643.346	98.1	32.1033
98.1	192.713	107.1	311.705	95	4488.75	104	72.5498
98.2	21.8485	107.1	252.924	96	250.309	104.9	28.821
99	104.176	115	64.4798	96.1	423.298	105	246.897
99.1	258.669	115.1	346.361	97.1	4312.81	105.1	30.5017
100	40.8396	116	158.682	98.1	19219.1	107	43.9374
101	56.8273	116.1	193.928	99.1	5844.46	107.2	60.8248
101.1	19.9646	117	20.9131	100.1	254.36	109.3	17.2478
102.9	19.5116	117.2	18.3407	100.2	176.801	114.9	20.1895
103	179.04	118.1	820.747	101.1	37758.3	115.1	34.4114
104	918.751	119	20.9461	102.1	311449	116.9	16.6285
105	5363.76	120	206.392	103.1	1292710	117.2	16.2399
106	4973.17	122	21.2312	104.1	3347110	120.9	18.7356
107	15237.4	122.9	16.803	105.1	376819	129	15.8683
108	4218.08	123	20.2587	106.1	16458.2	149	30.8727
109	10188.5	127	198.976	107	3877.84	207	15.2522
110	389.15	127.9	42.6173	108	751.821	207.1	33.7798
110.1	36.7671	128.1	403.423	108	532.116
111.1	102.465	129.1	204.952	109	36.719
112	37.0241	129.2	69.2483	109.1	53.2332
112.9	17.6001	133	56.0756	109.2	9.7725
115.1	201.724	139	21.33	110	27.6259
116	220.769	141.1	95.3244	110.1	96.0866
116.2	23.1716	141.2	17.1858	111.2	18.5548
117	3410.76	151	24.4743	114.9	55.1814
119	64510.3	152.1	218.752	115	99.9195
120	724.485	152.2	19.1717	115.1	128.138
121	60360.1	153.1	270.424	116	207.696
122	2389.34	153.2	18.7815	116.1	184.895
123	455.49	154	112.709	117	2198.41
123.1	28.4214	165	116.107	117.9	53.7234
127	108.633	165.1	649.513	118	388.685
127.1	67.9135	166	626.676	119	2177.38
127.9	24.3617	167	46.007	120	138.231
128	16.9583	178.1	85.6159	120.1	29.5891
128.1	77.9376	178.2	96.3319	120.8	8.43681
128.9	241.569	179.1	188.778	120.9	10.2566
130	132.685	179.2	30.2081	121	225.259
130.1	32.2625			121.3	8.37886
131	2626.27			122	41.2309
132	3085.3			122.2	8.96258
133	10277.7			122.9	8.13239
134	3381.39			123.1	20.8377
135	7349.61			124.9	8.1224
136	450.178			125	9.59129
136.1	18.8255			127	10.5502
140.9	19.4052			127.2	47.015
142.9	316.054			128	673.267
143.1	53.1093			128.1	12.0651
143.9	52.5527			129	673.826
144.1	176.294			129.9	460.695
145	1958.2			130	512.209
145	93.0609			130.7	10.464
146	392.547			130.9	328.371
146.1	27.0688			131	682.133
147	1687.6			131.8	160.409
147.9	141.086			132	288.979
148.1	100.097			132.8	25.7013
149	29.4317			132.9	69.2752
157	91.461			133.1	56.9973
157.8	58.9167			137	10.0985
157.9	264.793			139.1	73.8339
158	116.16			139.3	8.74225
158.8	21.6342			139.9	10.486
159	6436.12			140	134.211
161	783007			141	657.967
162.1	62885.4			142	109.885
163	761355			142.1	102.001
164	52726.4			143	2132.07
165	1497.35			143.9	88.7597
170.8	364.207			144.1	56.9665
171	116.603			145	1002.6
172.8	954.889			145	584.262
174.8	429.689			146	37.9976
174.9	43.0968			147.1	17.1531
182.8	19.382			147.2	18.4854
183.9	717.128			148.8	8.46118
184.8	86.2728			149	59.7645
184.9	42.5279			149.1	33.2315
185	89.9002			151.9	24.3646
185.9	1236.06			152	98.1536
186.8	42.9376			152.1	111.319
186.9	242.951			153	121.002
187.8	589.34			153.1	71.0731
188.8	71.8127			153.9	66.3658
189	18.7633			154.1	249.118
196.8	597.28			154.1	216.867
197.9	16.7703			155	726.572
198.9	1105.78			155.2	70.0058
199	18.8775			156	3576.15
199.9	109.63			157	1469.02
200	19.1147			157.2	52.5558
200.8	459.586			157.9	5154.12
200.9	75.9283			159	252.017
207	38.22			159	402.918
212.9	38.6439			159.9	3629.39
237.9	108.433			160.7	13.7589
239.9	39824.1			161	46.7662
241.9	77409.6			161.1	8.37846
243	5612.71			161.8	13.6853
243.9	37724.4			161.9	1776.6
244.9	2457.83			162.8	18.384
245	38.7734			163	64.145
245.9	37.6959			164.9	101.033
				165.1	106.4
				166.1	110.565
				166.1	44.9546
				166.9	79.8991
				167.1	170.677
				167.2	76.9238
				169	101459
				170.1	4028.44
				171	99348.6
				172	7663.67
				173	303.971
				174.9	17.177
				178	23.2597
				178.1	73.211
				178.2	29.9988
				178.4	14.9552
				178.7	7.89891
				179.1	82.2113
				179.2	71.4711
				180	43.9956
				180.1	22.1378
				180.2	227.043
				183	3290660
				184.1	380934
				185	3233430
				186	365655
				187	14637.7
				188	368.042
				188.7	8.59006
				188.9	62.3021
				207.1	8.68034
				225.9	9.422
				235	8.45683
				261.9	78566.3
				263	78.2941
				263.9	151473
				265	14508.9
				265.9	74456.9
				266.9	6488.98
				267.9	150.255
				268	105.046

[truncated: 11 more sheets: Supplementary Fig. 6, Supplementary Fig. 7, Supplementary Fig. 8, Supplementary Fig. 9, Supplementary Fig. 11, Supplementary Fig. 12b, Supplementary Fig. 12d, Supplementary Fig. 14, Supplementary Fig. 15, Supplementary Fig. 16, Supplementary Fig. 17]
